# Supplementary material for: Medial prefrontal cortex: genes linked to bipolar disorder and schizophrenia have altered expression in the highly social maternal phenotype
Source: Front Behav Neurosci. 2014 Apr 2;8:110. doi: 10.3389/fnbeh.2014.00110 (PMC3980118; doi:10.3389/fnbeh.2014.00110)
Supplement: Supplementary file 1 [file DataSheet1.XLSX]

## Sheet: Sheet1
Affymetrix probeset ID	RefSeq accession number	Gene symbol	PLIER p-value	Fold change (maternal/virgin)
17384100	NM_178888	Garnl3	2.27532e-09	1.14491
17228790	NM_001146330;XM_917214	Gpr52	1.21427e-07	0.777948
17325489	NM_001042499	Rabl3	1.38109e-06	0.854163
17233384	NM_021272	Fabp7	7.27616e-06	0.586834
17400813	NM_010928	Notch2	1.3133e-05	0.781375
17514603	NM_133739	Tmem123	1.41994e-05	0.814711
17439687	NM_011204	Ptpn13	1.96805e-05	0.86646
17526614	NM_008775	Pafah1b2	2.04585e-05	0.943286
17339967	NM_026516	Tmem178	2.19988e-05	1.10222
17531215	NR_029577	Mir191	3.09836e-05	1.18708
17410390	NM_008212	Hadh	3.23225e-05	0.836394
17351027	NM_001146268;NM_008809	Pdgfrb	3.6825e-05	0.834456
17469136	NM_175314	Adamts9	3.79036e-05	0.79788
17391997	N/A	Gpcpd1	3.83296e-05	0.862524
17273200	NM_024229	Pcyt2	4.23175e-05	1.11804
17220974	NM_008882	Plxna2	5.1819e-05	1.0977
17431720	NM_007431	Alpl	5.85792e-05	0.873693
17369256	NM_030137	Cstad	8.06393e-05	0.745296
17221026	NR_029809	Mir29b-2	8.28668e-05	1.17171
17238594	NM_001042580;NM_007653	Cd63	8.55766e-05	0.810156
17465512	NM_178625	Tmem209	8.56279e-05	0.932394
17476732	NM_017394	Slc7a10	8.96986e-05	0.85346
17466659	NM_198102	Tra2a	9.12765e-05	1.12589
17322289	NM_026192	Calcoco1	9.52032e-05	1.08931
17468612	NM_001037727;NM_175476	Arhgap25	9.65821e-05	1.44235
17292117	NM_001033399	Gfod1	9.67081e-05	1.25235
17255775	NM_138657	Socs7	0.00011401	1.15878
17265422	NM_007573	C1qbp	0.000116969	0.884552
17496015	NM_001081329	Zkscan2	0.000124863	0.850899
17334697	NM_029624	Lmf1	0.000136297	0.905572
17359834	NM_001037758;NM_009771	Btrc	0.000149924	1.06473
17483007	NM_145587	Sbk1	0.000156466	1.23514
17411457	NM_001081358	Lrrc7	0.000158591	0.958263
17508674	NM_178648	Ubxn8	0.000164967	0.886664
17353962	NM_010197	Fgf1	0.00018355	0.919458
17484167	NM_001033420	Dock1	0.000199109	0.847049
17430052	NM_153402	Eif2c3	0.000199123	1.14866
17519009	NM_001039519	Gtf2a2	0.000247051	0.91196
17278767	N/A	---	0.000250128	0.8607
17416897	NM_007983	Faf1	0.000271895	0.914076
17308194	NM_153514	Rhobtb2	0.000272397	1.12611
17240053	NM_001111267;NM_172495	Ncoa7	0.000276365	1.07902
17469059	NM_001159507	Grip2	0.00028138	1.17114
17301291	No result found	A930011O12Rik	0.000284305	1.16618
17373028	NM_018828	Fnbp4	0.000285043	0.898047
17253656	NM_011707	Vtn	0.00029726	0.854849
17208823	N/A	---	0.000311704	0.574423
17205437	N/A	---	0.000313408	1.45476
17480691	NM_001017985	C2cd3	0.00031343	1.11921
17496063	NM_207239	Gtf3c1	0.00031675	1.08456
17247688	N/A	Gm12059	0.000323805	0.829845
17324658	XM_001001008;XM_986694	Gm536	0.000325208	1.4804
17550440	N/A	---	0.00032638	1.14283
17510013	NM_001122829;NM_030680	Upf1	0.000326773	1.08047
17360312	NM_001164099;NM_001164100;NM_001164101;NM_013758	Add3	0.000342788	0.91061
17424088	N/A	Mir5123	0.000347379	0.713587
17468573	NM_054041	Antxr1	0.000348939	0.869414
17309154	NM_177715	Kctd12	0.00035708	0.765083
17501204	XM_001474423	Gm2745	0.000360651	0.752134
17395718	NM_015730	Chrna4	0.000363662	1.17966
17510311	NM_022419	Abhd8	0.000368532	1.12313
17438832	NM_001136260;NM_018760	Slc4a4	0.000370855	0.874057
17349067	NM_001033532	AW554918	0.000371334	0.891989
17474389	NM_145579	Mypop	0.000372711	1.13175
17507559	NM_025768	Grtp1	0.000373569	0.799429
17331598	NM_025967	D16Ertd472e	0.000377161	0.856908
17439922	NM_001122768;NM_178701	Lrrc8d	0.000380766	0.859843
17442096	NM_019824	Arpc3	0.000381948	1.06657
17511079	NM_172503	Zswim4	0.000383978	1.30099
17227094	NM_001008533;NM_001039510	Adora1	0.000390305	1.1236
17379889	NM_148929;NM_178371	Slc9a8	0.000401667	0.895594
17479354	NM_018811	Abhd2	0.00040742	0.903491
17404570	NM_172861	Slc7a14	0.000407592	1.0681
17523161	NM_144793	Slc25a38	0.000413829	1.12801
17292306	XM_001473688	---	0.000424086	1.30343
17257085	NM_138753	Hexim1	0.000425517	1.15283
17388284	NM_001012335;NM_001012336;NM_010784	Mdk	0.000426936	0.806052
17550420	N/A	---	0.000429736	1.10211
17469919	NM_001168256;NM_001168257;NM_001168258;NM_001168259;NM_144805	Tmem40	0.000441955	0.77193
17530967	NM_023805	Slc38a3	0.00044357	0.84125
17430609	NM_172702	Serinc2	0.000458913	1.46362
17304646	NM_027949	Phf7	0.000464767	0.832388
17494574	NM_019502	Fxc1	0.000476024	1.16348
17520233	NM_007801	Ctsh	0.00048303	0.841311
17394297	NM_011125	Pltp	0.000488336	0.794192
17352862	NM_009700	Aqp4	0.000491126	0.795387
17503910	NM_001093757;NM_177767	Ogfod1	0.000501645	1.09497
17306625	NM_001039198	Zfhx2	0.000520071	1.12506
17447404	NM_030889	Sorcs2	0.000558508	0.87788
17319783	NM_029787	Cyb5r3	0.000560985	0.878362
17304431	N/A	---	0.000579764	1.17194
17319870	NM_183017	Ttll12	0.000587638	1.09116
17251514	NR_028566	Snord118	0.00058787	1.30275
17341693	NM_001080773;NM_011062	---	0.00059207	1.06826
17376183	NM_001038635;NM_183262	Stk35	0.000595838	1.0754
17208655	N/A	---	0.000601697	1.96089
17289527	NM_008533	Cd180	0.000631487	0.645191
17324259	NM_172821	Map3k13	0.000652194	1.23731
17368834	NM_026896	Med27	0.000655129	0.891538
17488735	NM_182927	Spred3	0.00066262	1.14701
17396056	NM_010634	Fabp5	0.000673805	0.886872
17510498	NM_001122832;NM_007944	Eps15l1	0.000687205	0.941129
17536364	NM_010833	Msn	0.000698571	0.902838
17461842	N/A	LOC100504971	0.000720059	0.886074
17222156	N/A	Kansl3	0.000722726	1.11822
17360084	NM_020577	As3mt	0.000732636	0.864471
17500135	NM_001001735;NM_001081269	Whsc1l1	0.000735214	1.0951
17413915	NM_009370	Tgfbr1	0.000754821	0.871901
17523736	NM_029851	Dync2h1	0.00075686	1.09847
17350697	NM_026240	Gramd3	0.000786276	0.851908
17481651	NM_021885	Tub	0.000789722	1.11626
17249206	NM_175643	Adamts2	0.000801358	1.26012
17510685	NM_010332	Ednra	0.000834152	0.751522
17309457	NM_025943	Dzip1	0.000841573	1.06257
17318750	N/A	Rbfox2	0.000854184	1.07949
17536067	NM_138751	Tmem47	0.000856526	0.907748
17363927	NM_018830	Asah2	0.000870728	1.09546
17327038	NM_001110498;NM_010509	Ifnar2	0.0008986	0.912469
17345038	NM_009847	Cd2ap	0.000900916	0.865035
17327594	NM_001033159	Zfp597	0.000904424	1.12638
17249811	NM_153139	Slc36a1	0.000918208	1.09597
17537537	NM_017398;NM_172493	Diap2	0.000942984	0.900695
17466932	N/A	Tril	0.000952666	0.814529
17264835	NM_009853	Cd68	0.000961496	0.848287
17399496	NM_001038587;NM_001146296;NM_019655	Adar	0.000973679	1.08695
17387644	NM_147011	Olfr1044	0.000997442	1.5659
17273798	NM_028376	Pfn4	0.00101898	0.838543
17451987	NM_145853	Tpcn1	0.00103559	0.888758
17348156	NM_153153	Svil	0.00104788	0.880493
17342109	NM_020608	Cramp1l	0.00106376	1.07536
17201051	N/A	---	0.0010784	0.229924
17502168	NM_026636	5430437P03Rik	0.00108185	0.971533
17267066	NM_177564	Dhrs11	0.00108391	0.867234
17368930	NM_207298	Cercam	0.00108506	0.903779
17215345	NM_029846	Atg16l1	0.00116346	1.04736
17495475	NM_001031814	Smg1	0.00116704	1.07821
17260959	NM_011023	Otx1	0.0011731	1.18037
17250638	NM_001029936	Specc1	0.0011867	1.14789
17307117	NM_008125	Gjb2	0.00119224	0.645621
17487681	NM_020262	Zfp109	0.0011956	1.18534
17501288	No result found	2500002B13Rik	0.00120198	1.23409
17505744	NM_001168621;NM_001168622;NM_001168623;NM_133206	Znrf1	0.0012132	1.10551
17391437	NM_008569	---	0.00122366	0.375
17488105	NM_001101467	Cyp2a22	0.0012377	1.23955
17248754	NM_009616	Adam19	0.00124312	1.14629
17348282	NM_130449	Colec12	0.0012509	0.806891
17504190	NM_018882	Gpr56	0.00125189	0.856713
17530669	NM_025371	Acy1	0.00126131	0.86033
17461798	NM_009507	Vhl	0.00126133	0.891097
17474315	NM_023289	Ceacam11	0.00126417	1.31231
17348965	NM_001160404;NM_013814	Galnt1	0.00126713	0.937659
17431642	NM_198248	Zbtb40	0.00128129	1.27301
17262740	N/A	Gm12216	0.00128798	0.859177
17359803	NM_001178012;NM_001178013;NM_053197	Sfxn3	0.00128878	1.06578
17474880	NM_001045486	Zfp180	0.00130113	1.1486
17516518	NM_023061	Mcam	0.00130726	0.842664
17459786	NM_178731;NR_027323	Lrrtm4	0.00131162	0.874377
17316207	NM_001081302;XM_001474968;XM_908972	Trio	0.00131775	1.06252
17466322	NM_022413	Trpv6	0.00133238	1.15499
17360109	NM_146100	Ina	0.00134018	1.12243
17515729	NM_001080817	Prdm10	0.00138096	1.13418
17509069	NM_133969	Cyp4v3	0.00139673	0.827897
17432341	NM_025994	Efhd2	0.00139737	1.10117
17424092	N/A	---	0.00142547	0.810788
17204767	N/A	---	0.00142735	0.694235
17379960	NM_011201	Ptpn1	0.00143046	1.09999
17355391	NM_145494	Me2	0.00143829	0.889835
17328829	NM_153150	Slc25a1	0.00145889	0.905232
17535445	N/A	---	0.00147536	1.18669
17295295	No result found	5330416C01Rik	0.00149779	1.27414
17259792	N/A	---	0.00150551	0.854511
17381014	NM_001048148;NM_144894	Zgpat	0.00150974	1.05274
17548051	XM_893769;XM_915768	A730098P11Rik	0.00152285	1.22185
17289813	NM_175497	Actbl2	0.00152354	1.56714
17324249	XM_001480812;XM_001480816	1300002E11Rik	0.00152781	0.90692
17219096	NM_019993	Aldh9a1	0.00152851	0.913762
17207695	N/A	---	0.00153366	1.54451
17541440	NM_001166648;NM_001166649;NM_001166650;NM_153532	Zfp280c	0.00154345	0.905354
17203389	N/A	---	0.00156164	1.39244
17310589	NM_019472	Myo10	0.00157241	0.905269
17345321	NM_030715	Polh	0.00157787	0.870254
17246967	NM_013842	Xbp1	0.00157975	1.11993
17543795	NR_028380;NR_028381	B230206F22Rik	0.00159795	1.14232
17349607	NM_028707	Psd2	0.00164272	0.909509
17524209	N/A	---	0.00171692	1.12918
17229391	NM_030724	Uck2	0.00171966	0.925904
17213548	NM_001077403;NM_001077404;NM_001077405;NM_001077406;NM_001077407;NM_010939	Nrp2	0.00172262	0.819742
17417699	N/A	---	0.00176046	0.819253
17253570	NM_017407	Spag5	0.00176543	1.30098
17275090	NM_178681	Dgkb	0.00179872	0.870846
17240717	No result found	A730099G02Rik	0.00180575	0.826827
17549514	N/A	---	0.00181274	0.791761
17477559	NM_053074	Nup62	0.00181756	1.11292
17403895	NM_024194	Lrrc40	0.00181821	0.901896
17290111	NM_008002	Fgf10	0.00183143	1.30768
17282723	NM_026775;XM_001478799	Tmed10	0.00183264	0.86918
17419015	NM_001085491	1700125D06Rik	0.00183568	1.18131
17523457	NM_001013405	D9Ertd402e	0.0018432	0.927518
17480788	NM_001146010;NM_199012	Fchsd2	0.00184785	0.908602
17294114	N/A	Papd7	0.00185413	1.08537
17325069	NM_175256	Heg1	0.00187178	0.845749
17307337	NM_001168535;NM_001168536;NM_001168537;NM_001168538;NM_027986	Cdadc1	0.00188215	1.08902
17415979	NM_001122899;NM_010704;NM_146146	Lepr	0.00189254	0.747966
17350869	NM_025478	Isoc1	0.0018933	0.826428
17437247	NM_024434	Lap3	0.00190691	0.875163
17267702	NM_172563	Hlf	0.00191264	1.13856
17380567	N/A	Gm14322	0.00191504	1.36972
17465856	NM_008973	Ptn	0.00194138	0.871998
17336268	NM_020603	Wdr46	0.00194289	0.916331
17380060	NM_001163686;NM_029761	Dok5	0.00195114	0.85383
17249801	NM_010299	Gm2a	0.00195209	0.934014
17205141	N/A	---	0.00197245	1.8492
17209331	N/A	---	0.00197245	1.8492
17523281	NM_175114	Trak1	0.0019791	1.09053
17541383	NM_172465	Zdhhc9	0.00198564	1.0578
17423674	NM_026194	1810074P20Rik	0.00198883	0.930999
17456381	NM_001081306	Ptprz1	0.00199164	0.845984
17289137	NM_011982;NM_147176;NM_152134	Homer1	0.0019923	1.2267
17329946	NM_001164268;NM_177357	Kalrn	0.00199509	1.06221
17224771	NM_009255	Serpine2	0.00200793	0.895025
17420546	NM_012044	Pla2g2e	0.00201347	1.17638
17236288	NM_001111274;NM_001111275;NM_001111276;NM_010512;NM_184052	Igf1	0.00202897	0.873837
17543753	NM_001038616;NM_027591;NM_029378	Dmrtc1a	0.00204782	1.15326
17385365	NM_023396	Rprm	0.00205928	1.37705
17453430	NM_010717	Limk1	0.00206487	1.13995
17516298	NM_147105	Olfr978	0.00206732	1.53281
17405082	NM_011990	Slc7a11	0.00206802	0.759504
17513389	NM_026758	Mphosph6	0.00207965	0.870543
17238482	NM_001164237;NM_026259	Rnf41	0.0020835	1.07955
17335818	NM_153062	Slc37a1	0.00208722	0.899814
17206261	N/A	---	0.00209307	0.587967
17317904	NM_001033219;NM_001168255	Slc45a4	0.00210863	1.17399
17426447	NM_145990	Cdk5rap2	0.00211396	0.891686
17385374	NM_001139509;NM_013613	Nr4a2	0.0021246	1.24599
17288948	XM_001475390;XM_001479531	2810049E08Rik	0.00212891	0.720241
17330918	NM_009655	Alcam	0.00213189	0.898708
17433656	No result found	5930403L14Rik	0.00214518	0.813798
17435180	NM_001081231;NM_029990	Lhfpl3	0.00215176	0.75365
17308160	N/A	Gm16677	0.00216137	1.27981
17265958	NM_011340	Serpinf1	0.00216658	0.763886
17234146	NM_001143776;NM_001143777;NM_024244	Fam13c	0.00217275	0.90916
17399285	NM_001163432;NM_007712	Clk2	0.0021747	1.06558
17208997	N/A	---	0.0021943	0.554462
17543691	NM_008832;NM_173021	Phka1	0.00219712	1.1364
17355915	NM_013495	Cpt1a	0.00220221	0.894468
17507277	NM_010485	Elavl1	0.00220314	0.936924
17419587	NM_016981	Slc9a1	0.00220556	0.946512
17226499	NM_027678	Zranb3	0.00221591	0.891675
17371148	NM_009322	Tbr1	0.00222008	1.14829
17247389	NM_007912;NM_207655	Egfr	0.00222274	0.856324
17256691	NM_178932	Aoc2	0.00223284	1.15989
17329769	N/A	---	0.00224505	0.815597
17300278	NM_026851	---	0.00225348	0.837753
17480002	NM_001081414;NM_001143834	Grm5	0.00226144	0.947932
17527590	NM_007713	Clk3	0.00226566	1.11118
17506313	NM_020605	Jph3	0.00226647	1.14041
17518672	NM_026635	Fam96a	0.00226663	0.906988
17257946	NM_011448	Sox9	0.00226749	0.840624
17430533	NM_011317	Khdrbs1	0.00228273	0.915541
17208807	N/A	---	0.00231312	3.4267
17260308	NM_207242	Npc1l1	0.00231797	1.16731
17509022	N/A	Gm2366	0.00234317	1.28052
17492175	NM_001162532	Fam174b	0.00238047	0.860674
17208345	N/A	---	0.00240259	1.35077
17353957	NM_011898	Spry4	0.00240843	1.26634
17282611	NM_178065	1110018G07Rik	0.00243615	0.924084
17225531	N/A	---	0.00243637	1.09212
17383199	NM_207234	Rexo4	0.00244502	1.1509
17526753	NM_172770	Ttc12	0.002476	0.851566
17440538	NM_001122639;NM_198306	Galnt9	0.00247894	1.19621
17332804	NM_001113351;NM_001113352;NM_001113353;NM_011523	Synj2	0.00248151	1.1697
17257534	NM_028074	Ddx42	0.00249221	0.913135
17526776	NM_001081445;NM_001113204;NM_010875	Ncam1	0.00249831	0.941412
17200689	N/A	---	0.00250429	0.796887
17203165	N/A	---	0.002516	0.80716
17508380	NM_173012	Letm2	0.00253781	1.07756
17208469	N/A	---	0.00254356	0.579132
17275436	NM_198111	Akap6	0.00254439	1.06235
17359531	NM_183195;XR_035382;XR_035422	Marveld1	0.00256371	0.839787
17270104	NM_001077696;NM_010412	---	0.00256465	1.16453
17426365	NM_011607	Tnc	0.00256577	0.807617
17272926	NM_008730	Nptx1	0.00257226	1.19567
17365200	NM_020032	Poll	0.00259543	0.887501
17257100	NM_001077698;NM_019679	Fmnl1	0.0025962	1.21198
17506398	NR_015497	9330133O14Rik	0.00260173	0.782724
17206281	N/A	---	0.00265752	1.26588
17499918	No result found	1810012K16Rik	0.00267057	0.756486
17225535	NM_207225	Hdac4	0.00268226	1.08731
17292426	NM_026738	1110007C09Rik	0.00268596	0.871267
17208863	N/A	---	0.00268616	0.754795
17233303	XM_894604	Gm6996	0.00269598	0.732255
17217174	NM_144810	Klhdc8a	0.0027085	0.857781
17228349	NM_010500	Ier5	0.00273337	1.32971
17334922	N/A	Neurl1b	0.00273776	1.15568
17324916	NM_001159349;NM_027226	Fyttd1	0.0027551	0.890706
17403013	NM_001033155	Dnajb14	0.00276748	0.921964
17461852	NM_172890	Slc6a11	0.00277422	0.905061
17506306	NM_026160	Map1lc3b	0.00279027	1.10768
17531877	NM_019922	Crtap	0.00279528	0.858168
17418403	NM_138683	Rspo1	0.00281226	1.14575
17201701	N/A	---	0.00281726	2.27671
17284362	N/A	---	0.00283613	1.21703
17496354	NM_133670	Sult1a1	0.00284312	1.35035
17388551	NM_026944	Alkbh3	0.00284335	0.89409
17229537	NM_001109985;NM_027528	Nos1ap	0.00284541	1.08358
17537190	NM_019989	Sh3bgrl	0.00284993	0.875192
17340787	NM_011948	Map3k4	0.00285204	1.08277
17424090	N/A	---	0.00285391	0.79354
17520983	NM_028721;NM_172460	Nphp3	0.00285737	0.883858
17407240	NM_027015;NR_033727;NM_001190258	Rps27	0.0028755	1.36278
17407244	NM_027015;NR_033727;NM_001190258	---	0.0028755	1.36278
17451140	NM_009469	Ulk1	0.00288983	1.09135
17233536	NM_011030	P4ha1	0.00289029	1.22292
17273961	NM_008640	Laptm4a	0.00291375	0.930524
17522602	N/A	Trank1	0.00293236	1.04483
17259235	NM_001037754;NM_001037755;NM_130862	Baiap2	0.00293916	1.1309
17522253	NM_008633	Mtap4	0.00294087	0.942583
17521422	NM_010489	Hyal2	0.00296435	0.864543
17524944	N/A	Zfp599	0.00297722	0.876735
17392025	NM_175113	Trmt6	0.00299658	0.916629
17352120	NM_053117	Pard6g	0.00300346	0.845099
17279849	NM_175431	A830093I24Rik	0.00301508	0.855234
17358821	NM_001005858;XM_001000862;XM_001480084;NM_010501	Ifit3	0.00301814	0.901875
17496713	NR_024331	1700008J07Rik	0.00302756	0.803999
17498567	NM_133962	Arhgef18	0.00304665	1.10778
17219362	NM_172647	F11r	0.00304818	0.870994
17310808	NM_146057	Dap	0.00305487	0.704237
17500270	NM_001101502;NM_001110508	Zfp703	0.003064	0.892899
17404011	NM_010423	Hey1	0.00306529	0.897483
17245334	NM_001014390	Dyrk2	0.00307229	1.08532
17525653	NM_011449	Spa17	0.00308039	0.872875
17469259	NM_011507	Suclg2	0.00311923	0.899829
17280867	N/A	Mir1938	0.00312508	0.774317
17327539	NM_008791	Pcp4	0.0031288	1.07935
17516978	NM_172921	Fam55d	0.00313154	0.826962
17245342	NM_027994	Cand1	0.00313559	0.958376
17318523	NM_130893	Scrt1	0.0031377	1.15586
17223245	NM_028713	Rftn2	0.00314308	0.857901
17482095	NM_001130479;NM_016773	Nucb2	0.00314998	0.894855
17239384	NM_001033257	Phactr2	0.00315087	0.843223
17407332	NM_133854	Snapin	0.00315475	0.894491
17430962	NM_008154	Gpr3	0.00316332	1.2503
17475564	NM_010950	Numbl	0.00316449	1.10828
17502729	NM_178267	Zfp827	0.00317422	0.916073
17334275	NM_027937	Caskin1	0.00321266	1.06284
17515106	NM_019798;NM_183408	Pde4a	0.00321656	1.09011
17389578	NM_025675	Atpbd4	0.00322744	0.892682
17437887	NM_001001980	Limch1	0.00322819	0.912329
17208473	N/A	---	0.00324503	1.16861
17337936	NM_028662	Slc35b2	0.00329317	0.830224
17412759	No result found	2010003O02Rik	0.0032959	0.801811
17391683	NM_197945	Prosapip1	0.00335898	1.19353
17264090	N/A	---	0.00336035	0.747868
17402144	NM_011669	Usp12	0.00337328	1.16871
17273056	N/A	---	0.00339873	0.881394
17481863	NM_177282	Mical2	0.00340049	1.11859
17200723	N/A	---	0.00340871	0.567053
17309907	NM_001013367	Prkaa1	0.00342614	0.918951
17207931	N/A	---	0.00342646	0.708493
17370439	NM_010710	Lhx2	0.00343602	0.900746
17272095	NM_008210;NM_008211	H3f3b	0.00344233	0.901566
17513878	NM_030176	Spata2l	0.00344774	1.13001
17310893	NM_026002	Mtdh	0.00345878	0.909289
17234936	NM_008226	Hcn2	0.00346013	1.07905
17403340	NM_001162538;NM_001162539;NM_025714	Odf2l	0.00346285	0.82806
17497432	NM_001162540;NM_021302	Stk32c	0.00347995	1.05803
17316754	NM_172814	Lrp12	0.00349707	0.882306
17524895	NM_010487	Elavl3	0.00350119	1.07179
17238870	NM_001079686;NM_022027;NM_153399	Syne1	0.00351258	1.09671
17461477	NM_144799	Lmcd1	0.00351996	0.909984
17295112	NM_198408	Crhbp	0.00354509	0.820461
17529692	NR_029474	B430319G15Rik	0.00354708	0.802693
17347210	NM_133771	Memo1	0.00359679	0.935154
17515035	NM_175687	A230050P20Rik	0.003612	1.06426
17300504	NM_028994	Pck2	0.00365936	1.16385
17513823	XM_001478205	C230057M02Rik	0.00369733	1.17415
17232283	NM_013511	Epb4.1l2	0.00369751	0.88085
17289118	NM_001162945	Mtx3	0.00371788	0.850832
17279148	NM_173363;NM_178041	Eif5	0.00372605	0.92762
17409649	NM_011693	Vcam1	0.00375749	0.742074
17339434	NM_001164885;NM_022882	Lpin2	0.00376021	1.09243
17203791	N/A	---	0.00376082	0.842605
17549608	N/A	---	0.00376422	1.20923
17423228	NM_001159595;NM_178112	Ints8	0.00376918	1.06644
17290033	NM_172595	Arl15	0.00377971	0.865512
17228106	NM_001005507;NM_001160256;NM_001160257	Smg7	0.00379112	1.06332
17515843	NM_001190911;NM_001190912;NM_001190913;NM_001190914;NM_026324	Kirrel3	0.0037942	0.859533
17491726	N/A	Mir344c	0.00379933	1.23244
17486152	N/A	Zfp772	0.00380263	1.44421
17286682	NM_007556	Bmp6	0.003806	0.738544
17460385	NM_031199	Tgfa	0.00382631	0.814965
17506332	NM_001110100;NM_016812	Banp	0.00382714	1.27004
17259076	N/A	Mir1932	0.00384325	1.37809
17270211	NM_199200	Fam171a2	0.00385145	1.11781
17429562	N/A	---	0.00385372	0.830126
17418465	NM_001081097	Grik3	0.00388572	1.16463
17256707	NM_008061	G6pc	0.00390164	1.24402
17396876	N/A	---	0.00390459	1.24157
17523352	NM_001166644	Zfp651	0.00392949	1.11566
17462451	NM_144512	Slc6a13	0.0039419	0.702641
17201329	N/A	---	0.00394896	1.24925
17381026	NM_023684	Lime1	0.00395992	1.08326
17370103	NM_001163434;NM_022310	Hspa5	0.00396208	1.15596
17544939	NM_001077364;NM_010286	Tsc22d3	0.00396266	1.16243
17257066	NM_008707	---	0.00399238	1.70377
17356383	NM_001024717	Gal3st3	0.00400425	1.10201
17311213	NM_053271	Rims2	0.0040539	1.04961
17270091	NM_001077696;NM_010412	---	0.00405767	1.1229
17521417	NM_019742	Tusc2	0.004096	1.05977
17349894	NM_053134	Pcdhb9	0.00411977	0.814646
17234707	N/A	Gm10272	0.00412245	0.637336
17466624	NM_001164207;NM_001164208;NM_001164209;NM_023056	Tmem176b	0.00412435	0.859408
17536818	NM_139144	Ogt	0.0041466	1.04246
17329215	NM_001001881	2510009E07Rik	0.00417294	0.912491
17225829	No result found	1700063A18Rik	0.00418959	1.32079
17444254	NM_146257	Slc29a4	0.00419776	0.878084
17509235	NM_177240	D030016E14Rik	0.00420401	0.755631
17201223	N/A	---	0.00422272	0.806596
17232729	N/A	---	0.00423732	1.25446
17400599	NM_001009935;NM_023719	Txnip	0.00423942	0.756198
17297637	N/A	---	0.00425232	2.1954
17214220	NM_153088	Ctdsp1	0.00431101	0.815878
17257801	NM_015732	Axin2	0.00431301	1.09206
17352419	NM_178722	Zfp438	0.00432024	0.803108
17501220	N/A	---	0.00432133	0.863424
17501222	N/A	---	0.00432133	0.863424
17239005	NM_001033391;NM_001170800;NM_001170801;NM_001170802	Ipcef1	0.00432447	1.12325
17362028	NM_020253	Nrxn2	0.00433876	0.855296
17419831	NM_026780	Syf2	0.00434507	0.901799
17210011	N/A	---	0.0043552	0.644052
17376510	NM_001177833;NM_001177834;NM_001177835;NM_001177836;NM_001177837;NM_001177838;NM_001177839;NM_001177840;NM_145533	Smox	0.00436556	1.16561
17319207	NM_013767	Csnk1e	0.00438536	1.07313
17424452	N/A	Gm2564	0.00439778	1.15421
17402386	NM_008939	Prss12	0.00440159	0.886193
17436944	NM_172994	Ppp2r2c	0.00443703	1.09111
17548694	NM_010318	Gng5	0.00444177	0.84698
17364986	N/A	---	0.00444683	0.89929
17270095	NM_001077696;NM_010412	---	0.00445224	1.1271
17418128	NM_025873	Trit1	0.00445328	0.910058
17496029	N/A	---	0.00446899	1.74685
17209985	N/A	---	0.00447836	1.53268
17270098	NM_001077696;NM_010412	---	0.00448476	1.09719
17413474	NM_016678	Reck	0.00448622	0.874196
17419377	NM_025579	Taf12	0.0044864	1.10239
17455249	NM_001010941;NM_008151	Gpr12	0.00449611	0.925604
17496547	NM_001102563	Prrt2	0.0045082	1.13008
17399164	NM_001163310;NM_009069;NR_028056	Rit1	0.00451979	1.16658
17413945	NM_015743	Nr4a3	0.00452233	1.25031
17388128	NM_001177719;NM_001177720;NM_001177721;NM_001177722;NM_001177723;NM_001177724;NM_001177725;NM_001177726;NM_001177727;NM_001177728;NM_001177729;NM_145527	Madd	0.00453193	1.08228
17235556	NM_010731	Zbtb7a	0.00454073	1.1017
17444304	NR_027874	0610040B10Rik	0.00454492	0.725369
17227872	NM_001077237;NM_145511	BC003331	0.00454498	0.916374
17544385	NM_019656	Tspan6	0.0045487	0.864745
17548360	NM_026689	Mul1	0.00455359	1.204
17550408	N/A	---	0.00455379	0.87734
17500873	N/A	Gm19634	0.00456522	1.1561
17470433	NM_033567	Cecr6	0.00456789	1.11631
17302878	NM_009574	Zic2	0.00456905	0.791119
17200957	N/A	---	0.00459564	0.795478
17401094	NM_001161854;NM_144901	Csde1	0.00460152	0.957221
17477454	NM_001114116;NM_016663	Syt3	0.00463087	1.07926
17438602	NM_177680	Ythdc1	0.00463485	1.05685
17548821	N/A	Pabpc1l2b-ps	0.00466602	1.10214
17548871	N/A	Pabpc1l2b-ps	0.00466602	1.10214
17456974	No result found	2210408F21Rik	0.0046688	1.10154
17280790	N/A	Ispd	0.00467148	0.841874
17451356	NM_001162965;NM_172718;NR_027934;NR_027936;NR_027937	Sgsm1	0.00467932	1.12673
17415943	NM_001164583;NM_001164584;NM_001164585;NM_198412	Dnajc6	0.00467938	1.05086
17510129	NM_183170	Mpv17l2	0.00468164	0.911811
17528714	NM_011544	Tcf12	0.00469213	0.934299
17335952	NM_001101445	Cyp4f17	0.00469471	0.761331
17475295	NR_015569	4732471J01Rik	0.00475058	0.900223
17208195	N/A	---	0.00476701	0.721238
17457790	N/A	---	0.00477545	1.28231
17463268	NM_153589	Ano2	0.00478428	0.756313
17406962	NM_001039466;NM_183037	Trim46	0.00480885	1.09579
17202449	N/A	---	0.00483843	0.572169
17247852	NM_001159289;NM_001159290;NM_016707	Bcl11a	0.004866	1.07095
17206205	N/A	---	0.00486734	1.94275
17431315	NM_029100	Sepn1	0.00487094	0.899581
17476959	XR_030795;XR_031644	2610021A01Rik	0.00489021	1.17111
17495412	NR_028273	Snord14a	0.00491053	0.740803
17493351	NR_015510	4632427E13Rik	0.00493633	0.908946
17270100	NM_001077696;NM_010412	---	0.00493931	1.36971
17235227	NM_007705	Cirbp	0.00495635	0.796909
17345170	NM_027649	Spats1	0.00497653	0.847915
17304147	NM_001101433	Zcchc24	0.00499645	0.888327
17294664	NM_001081176	Polr3g	0.00499725	0.885588
17453882	NM_001109909;NM_001109910;NM_031405	Srrt	0.00500475	1.09254
17388667	NM_026592	B230118H07Rik	0.00501587	0.789844
17211548	NM_133235	Khdrbs2	0.00501691	1.07137
17511567	NM_010241	Aktip	0.00503651	1.07065
17207457	N/A	---	0.0050426	0.739717
17357107	NM_008766	Slc22a6	0.0050429	0.693225
17333938	NM_144515	Zfp52	0.00505027	1.23045
17206351	N/A	---	0.0050511	0.655022
17346840	NM_024448	Rab12	0.00506267	0.939048
17306440	NM_001085472;NM_001085473;NM_019567;NM_023190;NR_024029;NR_024030	Acin1	0.00506938	1.08317
17307231	NM_028643	Efha1	0.00507915	0.871108
17522430	NM_028312	Ccdc12	0.00508706	1.20287
17278188	NM_001177841;NM_026580;NR_033587	Otub2	0.00510404	1.20245
17204051	N/A	---	0.00513067	0.812441
17237336	NM_001025581	Kcnc2	0.00515827	1.11831
17250236	NR_015585	4933439C10Rik	0.0051611	1.18159
17360561	NM_007611	Casp7	0.00517727	0.855718
17297713	NM_183208	Zmiz1	0.00522089	1.06241
17500922	NM_016798	Pdlim3	0.00524297	0.820458
17350140	NM_001039474	Tcerg1	0.00525018	0.939762
17371059	N/A	39878	0.00525195	0.907296
17460468	NM_001040106;NM_177762	Aak1	0.00527452	1.07377
17353581	NM_178005	Lrrtm2	0.00528228	1.10917
17403138	NM_007917	Eif4e	0.00531605	0.946703
17381171	NM_153594	Pcmtd2	0.0053676	1.06918
17362544	NM_025610	Asrgl1	0.00537319	0.929235
17548131	No result found	Gm10862	0.00540401	0.900925
17468340	NM_178639	Sfxn5	0.00540524	0.934127
17247039	NM_009636	Aebp1	0.00540933	0.701481
17272519	NM_033398	Jmjd6	0.0054115	1.13731
17274195	NM_008747	Ntsr2	0.00541837	0.929179
17457462	N/A	Gm20022	0.00542616	0.909121
17278715	NR_028261	Rian	0.00545324	1.07551
17472955	NM_198967	Tmtc1	0.0054842	0.924862
17531999	NM_001172121;NM_001172122;NM_001172123;NM_001172124;NM_001172126;NM_178660	Rbms3	0.00549998	0.844361
17331114	NM_026254	Tbc1d23	0.00550425	1.06198
17382737	NM_007995	Fcna	0.00552966	1.35622
17329105	NM_013790;NM_176839	Abcc5	0.00554789	1.07612
17312022	NM_018865	Wisp1	0.00555511	1.23019
17332317	NM_001159616;NM_001159617;NM_001159618;NM_001159619;NM_001159620;NM_019543;XM_994550;XR_035615	Pigp	0.00556928	0.858358
17279946	N/A	---	0.0055831	1.57616
17339772	NM_001166493;NM_207246	Rasgrp3	0.00559232	0.873564
17449939	NM_133738	Antxr2	0.00559371	0.804177
17256215	NM_197940	Wipf2	0.00560676	1.10059
17243509	NM_010914	Nfyb	0.00561735	0.873761
17283030	NM_175367	Ston2	0.00563159	0.857022
17456678	NM_025381	Atp6v1f	0.00564562	1.27673
17407334	NM_133854	---	0.0056524	0.881899
17412730	NM_007386	Aco1	0.00565732	0.927322
17519112	NM_009022	Aldh1a2	0.00566453	0.632486
17287041	N/A	Kdm1b	0.0057	0.915116
17475200	NM_001110131;NM_001110132;NM_027882	---	0.00570333	0.633408
17535922	N/A	---	0.00570732	1.31125
17295422	NM_001048267;NM_178716	Tnpo1	0.00571926	0.932481
17389034	NM_009037	Rcn1	0.00572154	0.882287
17235352	NM_198615	Mex3d	0.00573276	1.38098
17487276	N/A	Ppp1r37	0.00575169	1.14809
17210649	N/A	---	0.00577542	1.48695
17404816	N/A	Gm11549	0.00580338	1.20637
17373781	NM_001142335;NM_001142336;NM_001142337;NM_008505	Lmo2	0.00580403	0.88157
17206983	N/A	---	0.00580756	1.34188
17200361	N/A	---	0.00581954	0.682438
17282563	NM_023409	Npc2	0.00582171	0.921704
17277592	NM_010363	Gstz1	0.0058254	0.935194
17238088	NM_001122895;NM_008668	Nab2	0.0058583	1.12277
17349590	N/A	Ube2d2a	0.00587248	0.929781
17210869	NM_001159750;NM_001159751;NM_011541	Tcea1	0.0058783	0.920575
17548238	NM_010634	Fabp5	0.00590846	0.885614
17422092	NM_033042	Tnfrsf25	0.00593033	1.31363
17210557	N/A	---	0.00594653	1.51634
17538528	NM_011022	Ott	0.00595329	1.40522
17336944	N/A	---	0.00596175	2.66218
17513806	NM_001109873;NM_009824;NM_177289	Cbfa2t3	0.00596568	1.19315
17312800	NM_009164	Sh3bp1	0.00597459	1.15436
17370079	NM_177345	Mapkap1	0.00598905	0.95499
17406629	NM_001109758;NM_007529	Bcan	0.00600352	0.898846
17443323	N/A	Srrm3	0.00601063	1.10223
17283784	NM_029654	Atg2b	0.00601174	1.06206
17325109	NM_001145884;NM_010580	Itgb5	0.00602472	0.920353
17502954	NM_018808	Dnajb1	0.00603638	1.17617
17270354	NM_001131020;NM_010277	Gfap	0.00603874	0.697254
17342018	NM_026205	Rnf151	0.00604708	1.25638
17427992	N/A	---	0.00605875	1.60356
17415328	XM_001000025	Gm13288	0.00606447	1.24993
17471990	N/A	---	0.00608287	1.21721
17396339	N/A	---	0.0060899	1.24003
17416643	NM_175472	Zcchc11	0.00610685	0.909198
17247939	N/A	---	0.00613489	0.818349
17418119	NM_008506	Mycl1	0.00614628	0.808908
17464238	NM_001163628;NM_133688	Lyrm5	0.00615709	0.821218
17455600	N/A	---	0.00619624	1.37333
17441097	NM_026398	Pop5	0.00619738	1.17621
17432256	NM_001013780	Slc25a34	0.0062038	1.15341
17509315	NM_001145937;NM_011857	Odz3	0.00623513	0.914626
17483110	NM_025347;NM_026875	Ypel3	0.00623594	1.11525
17260453	No result found	Gm11978	0.00623847	1.17688
17450763	NM_007756	Cplx1	0.00626383	1.06724
17200817	N/A	---	0.00627654	0.815392
17357636	No result found	4930526L06Rik	0.00628558	1.35966
17396106	NM_001163579;NM_001163580;NM_028915	Lrrcc1	0.00631185	0.845184
17206165	N/A	---	0.00632719	0.313125
17430155	NM_001114399	Zmym4	0.00633578	0.94192
17362256	NM_201411	Flrt1	0.00633926	1.09894
17508532	NM_029674	Got1l1	0.00635009	1.23035
17384457	NM_013515	Stom	0.00638352	0.750576
17254646	NM_019756	Tubd1	0.00640923	1.27395
17239787	NM_008813	Enpp1	0.00641468	0.808187
17549150	N/A	---	0.00642371	1.23472
17518274	XM_001473989;XM_001480100	2600006L11Rik	0.00642674	1.17577
17213153	NM_022988	Nif3l1	0.00643117	1.07894
17497980	NM_181729	Muc6	0.00646055	1.15555
17481776	NM_009667	Ampd3	0.00646099	0.887568
17509923	N/A	Mau2	0.00646157	1.03876
17371019	NM_198294	Tanc1	0.0064621	0.798803
17500441	NM_001098233;NM_152821	Purg	0.00646406	0.929458
17309340	NM_011897	Spry2	0.00649142	1.1028
17290949	NM_001013786	Zfp187	0.00649617	1.07336
17443069	N/A	Gatsl2	0.00649684	1.27404
17478496	NM_178705	Luzp2	0.00658014	0.862622
17429301	N/A	Gm12866	0.00658892	1.21799
17255581	NM_008269	Hoxb6	0.00659472	1.2082
17306857	NM_026819	---	0.00659661	0.877066
17521762	NM_001168371;NM_001168372;NM_001168373;NM_027804;NM_145407	Usp19	0.00659998	1.07967
17292296	XM_001473688	4931429P17Rik	0.00665516	1.3341
17320103	NM_009886	Celsr1	0.00668494	0.859899
17205573	N/A	---	0.00668887	0.612758
17379719	NM_008679	Ncoa3	0.00669817	1.06567
17449989	NM_145839;NM_181318	Rasgef1b	0.00670469	0.885785
17434973	NM_013657	Sema3c	0.00672387	1.17951
17447940	NM_001163073;NM_172153;NM_178142	Lcorl	0.00673025	0.885244
17453133	NM_133900	---	0.0067445	0.556274
17387517	NM_009776	Serping1	0.00675211	0.729273
17474544	N/A	---	0.00676917	1.3133
17420432	NM_001122896;NM_001122897;NM_010470	---	0.00678487	0.739508
17522328	NM_001081381;XM_135177;XM_895137;XM_915086;XM_923582	2610002I17Rik	0.00681195	1.13684
17376124	NM_001159593;NM_015747	Slc20a1	0.00681364	1.08711
17307837	NM_007940	Ephx2	0.00681936	0.906896
17442887	NM_011846	Mmp17	0.00683997	1.10925
17240123	N/A	Clvs2	0.00689105	1.14395
17365728	NM_008149	Gpam	0.00696778	0.887864
17394582	NM_177782	Prex1	0.0070102	0.90081
17226302	NM_001037999;NM_007830	Dbi	0.0070401	0.867712
17538836	NM_021523	---	0.00704889	1.06829
17299341	NM_001146085;NM_001146086;NM_030236;NR_027414	Fbxo34	0.0070522	0.904708
17524426	NM_001002846;NM_013911	Fbxl12	0.00705239	0.958012
17489414	NM_022007	Fxyd7	0.00705253	1.16343
17544078	NM_008409	Itm2a	0.00706417	0.880745
17430593	NM_001034872	Gm853	0.00707187	1.26988
17378460	NM_027788	Fam83c	0.0070891	0.747654
17424998	NM_011728	Xpa	0.00709105	0.876075
17208477	N/A	---	0.00709168	1.44697
17365471	NM_001081271	Calhm1	0.00709821	1.17623
17467608	NM_024288	Rmnd5a	0.00710377	1.07578
17289181	NM_009712	Arsb	0.00710616	0.918295
17437087	NM_025480	Tmem128	0.00710977	0.861867
17312882	NM_008197	H1f0	0.00711962	0.917816
17334819	NM_026686	0610011F06Rik	0.0071582	1.10388
17204967	N/A	---	0.00717465	0.856821
17338738	XM_001480286	A230051N06Rik	0.00718782	0.886038
17385879	NM_027225;NM_177025	Cobll1	0.00718949	0.882715
17429632	NM_029662	Mfsd2a	0.00719212	1.28386
17475196	NM_001110131;NM_001110132;NM_027882	---	0.00721755	1.09413
17408696	NM_172684	Rsbn1	0.00722682	0.822779
17274415	N/A	Asap2	0.00722729	1.15378
17201435	N/A	---	0.00724618	0.612229
17230970	NM_178775	Rps6kc1	0.00726035	1.13576
17395193	N/A	---	0.0072668	1.71347
17514093	NM_145607	Ttc13	0.00727073	0.926992
17539519	NM_027153	Pir	0.00727871	0.908615
17432347	NM_177868	Fhad1	0.00737089	1.19501
17328062	NM_007929	Emp2	0.00737504	0.864083
17200747	N/A	---	0.00737654	0.515853
17292058	NM_019423	Elovl2	0.00740986	0.920465
17206843	N/A	---	0.00741847	0.823666
17471155	NM_010595	Kcna1	0.0074199	1.08448
17332495	NM_031174	Dscam	0.00744254	1.09723
17492066	NM_009697;NM_183261	Nr2f2	0.00748466	0.862497
17419033	N/A	---	0.00748762	1.4714
17237208	NM_007792	Csrp2	0.00753523	0.846351
17253461	NM_026708	Tlcd1	0.00755386	0.894524
17470196	NM_001081112	Ankrd26	0.00755777	1.10975
17216727	NM_028787	Slc35f5	0.00755914	0.900136
17321263	NM_007405	Adcy6	0.00756904	1.11637
17376063	NM_178404	Zc3h6	0.00758145	0.926046
17367963	NM_009849	Entpd2	0.00761762	0.857704
17495301	NM_011965	---	0.00761766	0.86097
17500327	NM_007918	Eif4ebp1	0.00761955	0.901032
17259623	NM_001038699;NM_022014	Fn3k	0.00763271	1.07929
17451649	NM_007383	Acads	0.00765423	0.879812
17323013	NM_001122667;NM_153588;NM_181860	Mkl2	0.00765797	1.05599
17466311	N/A	Gm10334	0.00766669	1.18076
17466687	NM_001163645;NM_027881	Osbpl3	0.00770535	1.1817
17412166	NM_025669	Sfrs18	0.00772238	1.08652
17402642	NM_001163587;NM_027907	Agxt2l1	0.00772559	2.16177
17229096	NM_001025570;NM_011127;NM_175686	Prrx1	0.00772781	0.859815
17359606	No result found	BC037704	0.00773939	0.795098
17407654	NM_030074	Zfp687	0.00779984	0.904498
17364762	NM_001164561;NM_025644	Exosc1	0.00780124	0.907184
17512415	NM_177791	Kctd19	0.00781036	1.30476
17483501	NM_172749	Zfp646	0.00782972	0.965798
17508766	NM_026067	Eri1	0.00784347	1.0895
17490005	NM_001033530	AW146154	0.00785079	1.32524
17241731	NM_031397	Bicc1	0.00785723	0.854582
17462092	N/A	Zfand4	0.00786778	0.86908
17366039	NM_001033222	Pdzd8	0.00787901	0.960201
17363086	NM_172442	Dtx4	0.00790425	1.08322
17361097	N/A	---	0.00790672	1.16713
17278128	N/A	Unc79	0.00791923	1.07337
17211023	NM_178399	3110035E14Rik	0.00793405	1.11543
17309385	NM_010024	Dct	0.0079355	1.23901
17480500	NM_009519	Wnt11	0.00793814	1.21452
17296281	NM_027127	Gpx8	0.00794443	0.827395
17278779	N/A	---	0.00797248	1.10407
17508804	NM_015802	Dlc1	0.00797804	1.13448
17291953	NM_139063	Muted	0.00798132	0.841713
17306091	NM_001011875	Rnase12	0.00800667	1.8674
17512474	XM_992869	Gm8841	0.00802212	1.22872
17458630	NM_007966	Evx1	0.00803228	0.900355
17215067	NM_027456;NM_030184	Armc9	0.00805439	1.03594
17253478	NM_001159482;NM_033475	Rab34	0.00809821	0.802644
17521673	NM_016802	Rhoa	0.00814359	0.959327
17273858	N/A	---	0.00814764	1.34187
17518090	N/A	---	0.0081659	1.43907
17489738	NM_026181	Gpatch1	0.00817022	0.928234
17521661	NM_001013814	Amt	0.00818315	1.13905
17268416	NM_001080964;NM_030220	Sp2	0.0081877	0.918312
17380969	NM_001001882;NM_001166665;NM_001166666;NM_001166667;NM_001166668;NR_030710	Rtel1	0.00819408	0.910239
17349223	NM_173441	Iws1	0.00819758	0.937593
17425147	N/A	---	0.00820588	1.36921
17423392	No result found	1700120G11Rik	0.00822374	1.68842
17515132	NM_153583	Atg4d	0.00824404	1.10069
17339864	NM_028611	2410091C18Rik	0.00824695	0.914854
17273231	NM_010756	Mafg	0.00824752	1.09904
17300279	NM_008608	Mmp14	0.00824975	0.827075
17233078	NM_011156	Prep	0.00826151	0.902623
17465620	NM_013723	Podxl	0.00827643	0.869427
17316185	XR_031992	Gm6330	0.0082774	1.30151
17448799	NM_028194;NM_177136	---	0.00828441	1.16778
17274955	NM_033522	Ferd3l	0.00828864	1.1715
17280422	N/A	Gm20208	0.00829908	1.13953
17432895	NM_009642	Agtrap	0.00831787	0.805604
17207123	N/A	---	0.00831975	1.48931
17394036	N/A	Fitm2	0.00836787	1.071
17469764	NM_172487	Prrt3	0.00837689	1.13272
17208657	N/A	---	0.00838004	3.81591
17268572	NM_175332	E130012A19Rik	0.00839966	1.17528
17238828	NM_001079686;NM_022027;NM_153399	Syne1	0.00840352	1.07786
17374669	NM_001045523	Bahd1	0.00842419	1.15947
17377732	N/A	Gm17416	0.00843401	1.27384
17436210	NM_144541;NM_181279;NM_181280;NM_181281;NM_181282	Bre	0.00844453	0.915404
17203041	N/A	---	0.00844566	0.753077
17310069	NM_178748	Egflam	0.00844873	1.2114
17528617	N/A	Fam63b	0.00847401	0.935889
17356002	NM_001161428;NM_019449	Unc93b1	0.00847886	0.859384
17537397	XM_621082	Gm5945	0.00849646	0.672225
17489420	NM_019503;NM_052991;NM_052992;NM_194321	Fxyd1	0.00850025	0.868773
17204649	N/A	---	0.00852344	0.799649
17246936	NM_145216	Rasl10a	0.00853989	1.23842
17396152	NM_007606	Car3	0.00857233	0.715547
17505215	NM_009229	Sntb2	0.00858249	1.1898
17467171	N/A	Vopp1	0.00858697	1.08799
17481680	NR_028079	Snora3	0.00860585	1.11516
17468522	NM_025665	---	0.00862487	0.932029
17243633	NM_010214	Fhl4	0.00865932	0.80685
17543356	N/A	Gm19691	0.00866322	1.22488
17239469	NM_025418	---	0.00876258	0.871498
17429591	N/A	Gm12886	0.00878785	1.41658
17318326	NM_001142968	BC024139	0.00880117	1.2047
17212442	NM_028450	Gulp1	0.00881182	0.823219
17532509	NM_139142	Slc6a20a	0.00884572	0.761682
17220548	NM_029735	Eprs	0.00886812	0.945355
17446767	NM_001160149;NM_026770	Cgref1	0.00887058	0.862044
17472678	NM_001024468;NM_007532	Bcat1	0.00889795	1.05678
17374455	NM_033524	Spred1	0.00891093	1.16587
17397632	NM_025442	Alg5	0.00891335	0.86309
17412144	NM_152825	Usp45	0.0089144	1.0699
17413300	NM_001037709;NM_199057	Rusc2	0.00891466	1.08184
17521428	NM_008317	Hyal1	0.00891605	0.872271
17509976	NM_001007570	Slc25a42	0.00893084	1.10491
17314260	NM_025730	Lrrk2	0.00893198	1.17364
17210393	N/A	---	0.00894445	0.784265
17417697	N/A	---	0.00896519	0.873659
17209069	N/A	---	0.00896931	0.601502
17225261	NM_001111314;NM_019867	Ngef	0.00899284	1.05874
17433234	N/A	---	0.00900712	1.35174
17210765	N/A	---	0.00901658	1.28748
17507637	NM_009025	Rasa3	0.00902802	0.885516
17367390	NM_001081006;NM_001177630;NM_001177631;NM_029895;NM_178059	Etl4	0.00903495	1.07059
17539434	NM_001168568;NM_001168569;NM_001168571;NM_018737;NR_033143	Ctps2	0.00910842	1.05156
17516284	NM_146826	Olfr969	0.00916182	2.50608
17453104	N/A	Gm6139	0.00917033	1.37253
17210465	N/A	---	0.00919857	0.814447
17334404	XM_001003664;XM_001004356	Gm8842	0.00921557	1.14497
17285267	NM_010748	Lyst	0.00923978	1.13598
17459893	NM_007517	---	0.00927376	1.08595
17305487	N/A	---	0.00927468	1.61334
17203225	N/A	---	0.00928693	0.792015
17435946	NM_016703	Preb	0.00932089	0.657896
17500712	NM_001025380	Adam39	0.00933895	1.71782
17215240	NM_028889	Efhd1	0.00934258	0.798675
17459676	NM_026159	Retsat	0.00935041	1.09985
17302429	NM_201529	Lmo7	0.00940091	0.849575
17255540	N/A	Gm11538	0.00940515	0.787038
17231086	N/A	---	0.00940959	1.4804
17548717	NM_010634	Fabp5	0.00941828	0.883312
17409621	NM_007901	S1pr1	0.0094542	0.910643
17501688	N/A	Zfp964	0.00945783	0.826026
17483802	Ambiguous	Wdr11	0.00947948	0.934067
17204271	N/A	---	0.00948521	1.53242
17448924	NM_010612	Kdr	0.00954662	1.20835
17349503	NM_144865	Reep2	0.00958151	0.933773
17520364	NM_001142916;NM_011961	Plod2	0.00958208	0.879957
17324402	N/A	---	0.00959149	0.805675
17503810	NM_018826	Irx5	0.0096082	1.14966
17311128	N/A	---	0.00961643	1.19527
17203551	N/A	---	0.00966567	1.5065
17310226	NM_144845;NM_207216	Ugt3a1	0.00969604	1.56142
17210483	N/A	---	0.00971486	0.767766
17248691	NM_007897	Ebf1	0.00971959	0.889785
17362044	N/A	---	0.00972013	1.25356
17319453	NM_011399	Slc25a17	0.00972678	0.904428
17338425	NM_027763	Treml1	0.00978748	1.18199
17528014	NM_010193	Fem1b	0.00979173	1.07251
17509664	NM_001177551;NM_153110	Trim61	0.00983509	1.21734
17485855	N/A	Ppp6r1	0.00988656	1.04523
17433461	NM_008237	Hes3	0.00990439	1.1882
17501950	NM_001111066;NM_010223	Fkbp8	0.00990449	1.12089
17430307	NM_001130419;NM_010471	Hpca	0.0099088	0.863121
17350996	NM_001038499	Arsi	0.00991886	1.22634
17335926	N/A	---	0.00992104	0.881125
17303504	NM_001042617;NM_012061	Cadps	0.00992146	1.10102
17243604	NM_001004363	Nuak1	0.00992803	1.14121
17261550	NM_008722	Npm1	0.00995504	0.878
17286796	N/A	Gm5082	0.00995998	1.34262
17383633	NM_007760	Crat	0.00997644	1.04114
17230304	NM_027188	Smyd3	0.0100094	0.927645
17377926	NM_008444	Kif3b	0.0100096	1.0964
17548536	N/A	Gm20176	0.0100272	0.818364
17207393	N/A	---	0.010053	0.802188
17487001	NM_001162950;NM_016868	Hif3a	0.0100569	1.1883
17408085	NR_003619	6330549D23Rik	0.0100906	1.26606
17210313	N/A	---	0.0100973	1.38701
17424902	N/A	Mir5120	0.0101177	1.33759
17418507	NM_025544	Mrps15	0.0101242	0.939628
17272544	N/A	---	0.0101281	1.3636
17361600	NM_198616;NR_028440	Ccdc85b	0.010129	1.12666
17243617	NM_175451	Ckap4	0.0101455	0.897654
17317327	NM_001146180;NM_144800	Mtss1	0.010195	0.876647
17480485	NM_001113379	Lrrc32	0.0101979	0.842198
17494228	N/A	Beta-s	0.0102204	1.3264
17360181	NM_001164639;NM_009289	Slk	0.0102481	0.947893
17379011	NM_009408	Top1	0.010263	1.1105
17203321	N/A	---	0.0102643	1.19538
17451607	NR_027817;NR_027818	1500011B03Rik	0.0102654	1.07116
17263609	NM_022009	Flii	0.0102805	1.06372
17352265	NM_172633	Cbln2	0.0102887	1.15967
17345320	NM_025649	---	0.0102993	1.80354
17424054	NM_001025444;NM_025545	---	0.010335	0.84278
17451769	NM_031869	Prkab1	0.0103636	0.892908
17211004	NM_175236;NR_027664	Adhfe1	0.0103927	0.864046
17497351	No result found	C230079O03	0.010398	1.24128
17204919	N/A	---	0.0104036	0.716787
17484409	NM_177469	Gpr123	0.0104201	1.13072
17200863	N/A	---	0.0104206	0.534132
17288714	NM_138953	Ell2	0.0104329	1.14813
17319823	NR_027980	1700001L05Rik	0.0104528	0.770901
17309150	N/A	---	0.0104602	1.14558
17238295	NM_001033264	Gls2	0.0104659	1.1536
17212406	NM_144558	Bivm	0.0104997	0.910881
17256276	N/A	Gm20097	0.0105038	1.28186
17347491	N/A	---	0.0105039	0.724699
17269464	NM_010593	Jup	0.0105212	1.10256
17548004	XM_902301	Gm5978	0.0105803	1.32576
17230067	N/A	Mndal	0.0106021	0.614177
17308455	NM_023045	---	0.0106124	0.701466
17464654	NM_013743	Pdk4	0.0106158	0.836421
17238832	NM_001079686;NM_022027;NM_153399	Syne1	0.0106296	1.09479
17308757	N/A	---	0.0106414	1.27453
17354074	NM_181543	Gpr151	0.0106753	1.26776
17312503	N/A	Slc52a2	0.0106918	0.914673
17512181	NM_021028	Tk2	0.0106987	0.912682
17464248	N/A	Gm15706	0.0107038	0.817424
17527271	NM_053178	Acsbg1	0.0107062	0.930766
17274088	NM_001111118;XM_920574	Rad51ap2	0.0107085	0.759683
17536906	N/A	Gm14839	0.0107132	0.694575
17203627	N/A	---	0.0107237	1.2664
17362737	No result found	4930524O05Rik	0.0107328	0.881416
17481899	XM_133714;XM_893565;XM_913373;XM_922740	Micalcl	0.0107533	1.23071
17469814	NM_001036684;NM_009723	Atp2b2	0.0107609	1.06668
17512990	NM_001190786;NM_001190800;NM_172284	Ddx19b	0.010764	1.15735
17243016	NM_145421	---	0.0107979	1.19844
17547855	XM_621386;XM_905258	Gm5958	0.0108014	0.887578
17254776	NM_133215	Mtmr4	0.0108221	1.04103
17288354	NM_001001185	BC048507	0.0108326	0.772573
17400486	NM_181409	Mtmr11	0.0108451	0.849922
17222193	NM_153502	Ankrd23	0.0108655	1.26461
17213428	NM_030013	Cyp20a1	0.010881	0.804833
17344925	NM_146488	Olfr137	0.0109076	1.91958
17247117	NM_001005867;NM_028601	Zmiz2	0.0109345	1.04968
17457310	NM_203491	Chrm2	0.0109634	1.23421
17324714	NM_172822	Pigz	0.0109904	0.913922
17541668	NM_008150	Gpc4	0.0109946	0.81478
17237092	N/A	---	0.0110054	1.15663
17471160	NM_013568	Kcna6	0.011011	1.0825
17502962	NM_018771	Gipc1	0.0110119	1.08568
17420079	NM_009557	Zfp46	0.0110422	0.879413
17200687	N/A	---	0.0110638	0.580741
17331019	NR_027965	2310061J03Rik	0.0110806	0.797191
17423701	NM_010243	Fut9	0.0110819	1.106
17318983	NM_009437	Tst	0.0110866	0.871156
17310172	NM_198024	Ranbp3l	0.0110926	0.775987
17207193	N/A	---	0.0110978	1.20516
17275454	NM_013780	Npas3	0.0111204	0.906776
17402438	NM_001025438;NM_001025439;NM_023813	Camk2d	0.0111215	0.909706
17355135	NM_016977	Mc4r	0.0111471	1.43052
17490050	N/A	Zfp141	0.0111546	1.10057
17340220	NM_145491	Rhoq	0.0111567	0.909198
17366618	N/A	Gm13391	0.0111592	1.32018
17500108	NM_001079908;NM_001079909;NM_010206	Fgfr1	0.011164	0.897797
17326604	NM_019413	Robo1	0.0111699	0.934552
17373262	NM_001166024;NM_023854	Arfgap2	0.0111865	0.942385
17208957	N/A	---	0.011187	1.4073
17376728	NM_013829	Plcb4	0.0111957	1.11756
17432835	NM_011122	Plod1	0.0111984	0.895281
17380496	N/A	Gm14431	0.0112004	1.32452
17449435	N/A	---	0.0112119	2.54479
17365883	NM_001177796;NM_001177797;NM_146102	Afap1l2	0.0112248	0.870826
17415333	XM_001000025	Gm13288	0.0112673	1.13594
17264405	NM_008744	Ntn1	0.0113009	0.863016
17309338	N/A	---	0.011306	0.485608
17409826	NM_001190156;NM_029655	Snx7	0.0113083	0.858969
17337434	NM_201611	H2-M10.6	0.0113371	1.27885
17542893	N/A	---	0.0113543	0.647342
17510542	NM_138585	Cherp	0.0113594	0.944114
17273526	NM_139147	Rab40b	0.0113848	0.879434
17323473	NM_007764	Crkl	0.0113983	1.08968
17343542	NM_177719	Morc2b	0.0114004	1.40785
17210005	N/A	---	0.0114302	1.19702
17492619	NM_001042527;NM_007550	Blm	0.01144	0.906342
17228656	NM_207583	Fam5b	0.0114431	1.10047
17341843	NM_025718	Dnase1l2	0.0114876	1.20107
17532277	N/A	Gm19385	0.0114893	1.19493
17430680	NM_001083119;NM_011214	Ptpru	0.0115235	1.10523
17278777	N/A	LOC100861572	0.0115323	1.09848
17206283	N/A	---	0.0115549	1.30232
17252742	NM_207622;NM_146711	Olfr403	0.0115651	1.26186
17321524	NM_011711	Fmnl3	0.0115795	0.880969
17262990	NM_009242	Sparc	0.0116058	0.921933
17424352	NR_033506	Gm3893	0.0116136	0.884576
17453140	NM_011079	Phkg1	0.0116263	0.838884
17339729	NM_019919;NM_206958	Ltbp1	0.0116279	0.851121
17435008	NM_001170745;NM_001170746;NM_015823	Magi2	0.0116285	1.0519
17209187	N/A	---	0.0116383	1.64715
17206935	N/A	---	0.0116493	0.689131
17336942	N/A	---	0.0116521	0.774807
17363328	NM_001163144;NM_001190483	Pcsk5	0.0116823	0.902521
17265319	NM_011072	Pfn1	0.0117014	0.945555
17211294	NM_010267	Gdap1	0.0117203	1.0552
17249282	NM_007714	Clk4	0.0117261	1.08504
17245231	NM_013590	Lyz1	0.0117497	1.2024
17548086	N/A	Gm19670	0.0117532	1.19637
17547632	N/A	Gm20332	0.011759	1.15324
17467441	N/A	---	0.0117751	1.16602
17507573	NM_172750	Adprhl1	0.0117858	1.2367
17203629	N/A	---	0.0117867	0.27941
17343710	NM_010380;NM_001001892	H2-K1	0.0117928	0.821218
17424930	NM_001099675;NM_001134646	---	0.0117941	0.734048
17438575	XR_031063	Gm2287	0.0117944	1.13409
17220600	NM_033077	D1Pas1	0.0118129	1.30419
17504207	NM_173036	Gpr97	0.0118255	1.23099
17377851	NM_001011732	Xkr7	0.0118277	1.17449
17278876	NR_030559	Mir453	0.0118334	0.848324
17350040	NM_175164	Arhgap26	0.0118455	1.06682
17493378	N/A	---	0.0118456	1.50612
17245850	NM_001003913;NM_001171582	Mars	0.0118569	1.06361
17365347	NM_028627	Psd	0.0119611	1.07195
17396733	NM_019673	Actl6a	0.0119643	0.889924
17473561	NM_133204	Zscan5b	0.0119897	1.1871
17500996	NM_007981	Acsl1	0.0120054	0.900641
17451748	NM_001080808	Ccdc64	0.0120152	1.07894
17229233	N/A	Dcaf6	0.0120622	1.0572
17230174	NM_021350	Chml	0.0120795	0.826255
17429454	NM_016748	Ctps	0.0120838	0.931253
17203543	N/A	---	0.0120844	1.68729
17485198	N/A	---	0.0120852	1.41028
17497303	N/A	Fam196a	0.0120924	1.12917
17485662	N/A	Gm10693	0.0121017	1.38351
17389066	NM_026992;NR_033993	Dnajc24	0.0121077	0.921088
17514087	NM_175149	2310022B05Rik	0.0121608	0.870799
17226870	N/A	---	0.0121756	1.19035
17205247	N/A	---	0.0121928	0.554771
17209437	N/A	---	0.0121928	0.554771
17271091	NM_001161329;NM_133702	Nol11	0.0121975	0.926045
17259324	NM_145363	Tspan10	0.0122123	1.1902
17461408	N/A	Gm19789	0.0122125	1.09249
17483740	NM_178641	Inpp5f	0.0122463	0.896678
17245890	NM_008382	Inhbe	0.0122788	1.36064
17298895	NR_029774	Mir346	0.0123113	1.28781
17336042	N/A	Zfp952	0.012325	1.11472
17205893	N/A	---	0.0123417	0.747778
17356070	NM_021791	Doc2g	0.0123522	1.1211
17222527	NM_018775	Tbc1d8	0.0123752	0.894856
17457345	NM_145076	Trim24	0.0123759	0.91723
17238864	NM_001079686;NM_022027;NM_153399	Syne1	0.0124026	1.09395
17396638	NM_001039090;NM_011386	Skil	0.0124105	0.928963
17327035	NM_016968	Olig1	0.0124285	0.878357
17290457	NM_023868	Ryr2	0.0124461	1.07822
17379875	NR_028540	Snord12	0.0124507	0.656071
17243576	NM_145220	Appl2	0.0124669	0.896212
17421735	NM_001159344;NM_027195	Casz1	0.012475	0.86723
17206179	N/A	---	0.0124789	0.571675
17292759	NM_033610	Sncb	0.0124809	1.04963
17395041	NM_007557	Bmp7	0.0125047	0.829566
17300802	NM_001145978	Parp4	0.0125108	0.819779
17496164	NM_023712	Spns1	0.0125193	1.07966
17363239	NM_173028	Vps13a	0.0125264	1.12107
17254547	NM_001166642;NM_001166643;NM_138681	Bcas3	0.0125394	1.05964
17347606	NM_028138	Thumpd2	0.0125422	0.915285
17548701	No result found	A930006D01Rik	0.0125435	1.22328
17457804	No result found	LOC665506	0.0125692	1.1449
17428861	NM_025739	---	0.0125765	1.20021
17381779	NM_009105	Rsu1	0.0125768	0.934617
17419287	NM_010686	Laptm5	0.0125943	0.911995
17501976	NM_023627	Isyna1	0.012611	0.887182
17388716	NM_020267	Trim44	0.0126222	0.947222
17444958	XM_975744;XM_990491	2310047D07Rik	0.0126277	1.10365
17257052	NM_008707	---	0.0126326	3.04527
17296388	NM_001033228	Itga1	0.0126393	0.909922
17547662	N/A	Gm5068	0.0126399	0.813085
17402155	NM_028044	Cnn3	0.0126452	0.897717
17380102	NM_025912	2010011I20Rik	0.0126482	0.850181
17201867	N/A	---	0.0126499	1.34872
17279509	NM_007763	Crip1	0.0126804	0.762423
17311831	NM_144549	Trib1	0.0127075	1.38442
17204537	N/A	---	0.0127209	0.665633
17276348	NM_010431	Hif1a	0.0127345	1.16849
17392151	NM_013822	Jag1	0.0127693	0.850916
17386514	NM_001080707;NM_001190297	Gpr155	0.0127811	1.07324
17504837	NM_001081241	Fam65a	0.0127932	1.06886
17273420	NM_027874;NM_139059	Csnk1d	0.0127959	1.07538
17286020	NM_001081051	D130043K22Rik	0.0128085	1.1202
17337927	NM_008690	Nfkbie	0.0128175	0.840153
17417926	NM_172699	Foxj3	0.0128267	0.951162
17422959	NM_028097	Tmem68	0.0128392	0.91356
17398323	NM_009250	Serpini1	0.0128499	1.08465
17261393	NM_029344	Acyp2	0.0128679	0.91842
17233669	NM_025273	Pcbd1	0.0128862	0.856014
17484040	NM_009774	Bub3	0.0129222	0.949809
17230750	N/A	Mir1981	0.0129332	1.22961
17282074	NM_134050	Rab15	0.012941	1.0821
17520624	NM_011254	Rbp1	0.0129419	0.790159
17226969	N/A	Gm19461	0.0129445	1.15637
17526861	NM_145614	Dlat	0.0129553	0.970707
17311191	NM_026778	Cthrc1	0.0129569	0.863584
17364114	NM_001111100;NM_021460	Lipa	0.0129584	1.08228
17411277	NM_031870	Msh4	0.012959	1.27383
17353370	NM_001109988;NM_001109989;NM_001109990;NM_053078	D0H4S114	0.0130057	0.79968
17517576	NM_025812	Hmg20a	0.0130167	1.08412
17329209	No result found	A830060N17	0.0130662	1.22189
17385574	NM_013825	Ly75	0.0130684	1.29184
17337404	N/A	Gm6623	0.0131182	1.32111
17354483	NR_015494;NR_027944;NR_027945	4930511M06Rik	0.0131553	1.31467
17466204	NM_175528	E330009J07Rik	0.0131855	1.12567
17434297	NM_009873	Cdk6	0.0131895	0.838045
17264335	N/A	---	0.0132397	1.17822
17424384	N/A	---	0.0132402	0.873011
17229533	N/A	Gm7694	0.0132407	1.12265
17421821	NM_001141930;NM_023465	Ctnnbip1	0.0132531	0.943643
17232417	NM_001162537	9330159F19Rik	0.0132574	1.09494
17468138	N/A	---	0.0132708	0.906673
17318461	NM_025340	Sharpin	0.0132752	0.928269
17206561	N/A	---	0.0132817	0.815459
17301886	N/A	Lpar6	0.0132906	0.830027
17499686	N/A	Gm15319	0.0133004	1.24696
17304186	XM_001472576;NM_207229;XM_001472394	Plac9	0.013309	1.15911
17210829	N/A	---	0.0133207	0.802853
17378721	NM_001025395;NM_009271	Src	0.0133736	1.05497
17517404	NM_021422	Dnaja4	0.0134107	1.09117
17302092	NM_001177751;NM_009366;NM_207652	Tsc22d1	0.0134407	0.905577
17348860	NM_008586	Mep1b	0.0134699	1.38037
17208355	N/A	---	0.0134924	1.15171
17380418	N/A	Gm14431	0.0135172	1.23463
17533350	N/A	Gm14634	0.0135421	0.845255
17503116	NR_029740	Mir23a	0.0135432	1.25012
17398052	NM_010597	Kcnab1	0.013548	0.934823
17411188	NM_025926;NM_027287	Dnajb4	0.0135686	1.14523
17399649	NM_026677	Rab13	0.0135865	1.17985
17498067	N/A	---	0.0136044	1.32427
17220833	NM_001134829;NM_172266	Lpgat1	0.0136227	1.08593
17269769	NM_026501;NM_028933	Fam134c	0.0136252	1.08178
17207663	N/A	---	0.013642	1.26179
17277837	NM_029553;NM_198311	Ttc8	0.0136494	0.947433
17546016	NM_177429	Ofd1	0.0136596	0.87695
17243868	N/A	Dram1	0.013693	1.10241
17367237	NR_028376;NR_028377	A930004D18Rik	0.0137024	0.783753
17466003	NM_028421;NM_028864	Zc3hav1	0.0137511	0.855492
17501226	N/A	---	0.0137557	0.886568
17348295	NM_153552	Thoc1	0.0137912	0.946518
17498078	XM_001480790	Gm4559	0.0138114	1.22221
17207065	N/A	---	0.0138211	0.849769
17214665	NM_001004173	Sgpp2	0.013855	1.27087
17210215	N/A	---	0.0138695	1.16029
17514826	NM_027261;NM_029248;NR_028401	Taf1d	0.0138801	0.781423
17451061	NM_029337;NM_173066	Ep400	0.0138822	0.973875
17403224	NM_001083312;NM_145545	Gbp7	0.0138842	0.829626
17210267	N/A	---	0.0138987	0.713075
17210289	N/A	---	0.0138987	0.713075
17235379	NM_001159591;NM_134002	Csnk1g2	0.0139034	1.05457
17484940	NM_001111049;NM_001111050;NM_009842	Cd151	0.0139041	0.930806
17445044	NM_001081204	B3galtl	0.0139096	0.86757
17407578	NM_011656	Tuft1	0.013926	1.15741
17483546	NM_139149	Fus	0.0139375	0.906239
17222925	NM_133829;NM_178081	Mfsd6	0.0139445	1.05854
17474157	NM_001039878;NM_133789	Strn4	0.0139728	1.06741
17427563	NM_026348	Itgb3bp	0.0139917	0.846
17254305	NM_145432	Heatr6	0.0140231	0.94748
17483133	NM_001146347;NM_026884;NM_029978	Fam57b	0.014025	1.09899
17353333	No result found	A830052D11Rik	0.0140255	0.835688
17463184	NM_011609	Tnfrsf1a	0.0140497	0.859189
17205799	N/A	---	0.0140718	0.368049
17501427	NM_145595	Cbr4	0.0140743	0.907577
17318013	NM_011838	Lynx1	0.0141065	1.09992
17288654	NM_030711	Erap1	0.0141245	0.864179
17498323	NM_024290	Tnfrsf23	0.0141323	1.30946
17423146	NM_001177849;NM_001177850;NM_001177851;NM_001177852;NM_001177853;NM_001177854;NM_001177855;NM_001177856;NM_023066;NM_133723	Asph	0.0141365	0.946518
17260885	NM_181411	Aftph	0.0141551	1.04765
17292276	NM_025900	Dek	0.0141565	0.911928
17374210	N/A	---	0.0141701	1.40324
17346387	NM_022328	Mllt1	0.0141732	1.06524
17308746	NM_026177	1200011I18Rik	0.0142007	0.923156
17372271	N/A	---	0.0142274	1.34757
17354263	NM_173423	Fem1c	0.0142411	0.905891
17484615	NM_027019	Odf3	0.0142776	1.18332
17301590	NM_008691	Nefm	0.0142898	1.12399
17539658	NM_009707;NM_178754	Arhgap6	0.0143043	0.862121
17483793	NM_001080963	Ppapdc1a	0.0143108	1.07704
17334304	NM_013630	Pkd1	0.0143257	1.10899
17235597	NR_015477	2310050B05Rik	0.0143328	1.22326
17497769	NM_001172100;NM_001172101;NM_145135	Rnh1	0.0143377	0.907785
17364098	NM_007392	Acta2	0.0143451	0.554212
17327747	NM_031182	Tfap4	0.0143466	1.18855
17248786	NM_177075	C030019I05Rik	0.0143486	0.770115
17232407	NM_026138	6330407J23Rik	0.0143503	1.04526
17528229	NM_021345	Ptplad1	0.0143582	0.954692
17392414	NM_172859	6330439K17Rik	0.0143729	1.05928
17200735	N/A	---	0.0143749	0.676903
17482482	NR_024324	E130201H02Rik	0.0144046	1.24894
17245587	NM_001163024;NM_001163025;NM_153395	Mon2	0.0144062	1.0321
17407998	N/A	Gm17690	0.0144067	0.815139
17249924	NM_001081168	---	0.0144118	1.64042
17526287	NM_001033469	Foxr1	0.0144379	1.191
17223985	NM_011770	Ikzf2	0.0144493	0.83969
17450199	NM_144955	Nkx6-1	0.01445	1.18897
17270105	NM_001077696;NM_010412	---	0.0144623	1.13447
17268786	NM_010895	Neurod2	0.0144841	1.06559
17414340	N/A	---	0.0144888	1.15945
17218079	NM_133780	Tpr	0.0144926	0.944858
17483098	NM_024228	Gdpd3	0.0145009	1.20582
17317858	NM_001130409;NM_007982	Ptk2	0.0145083	1.05504
17449064	NM_183284	Spink2	0.0145173	1.31843
17508045	NM_001012667;NM_001146117	AI316807	0.0145468	0.918158
17380366	NM_025983	Atp5e	0.0145558	1.11647
17261750	NM_170779	Wwc1	0.0146359	1.11746
17523257	NM_001165902;NM_007614	Ctnnb1	0.014636	0.972424
17415219	NM_139306	Acer2	0.0146654	1.27655
17390249	NM_001159609;NM_001159610;NM_001159612;NM_025657;NR_027510	Lrrc57	0.0146792	1.06456
17483532	NM_026370	Kat8	0.0146811	1.11389
17421030	N/A	Gm13056	0.0146869	1.21081
17548620	NM_001026211;NM_026332	Dnajc19	0.0146936	0.869365
17439064	NM_019490	Uso1	0.0147156	0.951328
17353839	NM_010411	Hdac3	0.0147335	0.962313
17524022	NM_173433	Kdm4d	0.0147392	0.800479
17213578	N/A	Gm20342	0.0147892	0.892083
17502976	NM_197982	Ddx39	0.0148505	1.13587
17250567	NM_001112725;NM_007436	Aldh3a1	0.0148648	1.42969
17512572	NM_009195	Slc12a4	0.0148735	0.866058
17489229	NM_007959	Etv2	0.0148738	1.27303
17302102	NM_175369	Ccdc122	0.0149134	0.656085
17449800	N/A	Sowahb	0.0149428	1.19471
17379224	N/A	Gm11454	0.0150155	0.826804
17540521	NM_008823	Cfp	0.0150166	1.21438
17313538	N/A	40058	0.0150183	1.05386
17537248	NM_026565	Apool	0.0150292	0.899935
17292689	NM_028597	Thoc3	0.0150343	0.929562
17301105	N/A	---	0.0150476	1.18604
17482160	NM_182995	6330503K22Rik	0.0150502	1.06105
17242281	NM_001024837;NM_130895;NR_004429;NR_021486	Adarb1	0.0150599	1.06684
17401126	NM_001033303	Ampd1	0.015078	1.18799
17514316	N/A	---	0.0151052	4.34251
17240001	NM_026138	6330407J23Rik	0.0151249	0.771997
17260150	NM_001080924	Znrf3	0.0151493	0.928343
17490719	N/A	---	0.0151672	0.722826
17239817	NM_134005	Enpp3	0.0151775	0.88412
17262478	NM_001048061;NM_010448	Hnrnpab	0.0151802	0.942032
17476349	NM_153577	AI428936	0.015201	1.26142
17409858	No result found	Rwdd3	0.0152109	0.885803
17360785	NM_011128	Pnliprp2	0.0152234	1.19922
17536496	NM_001081283	Tmem28	0.0152541	1.08826
17299006	N/A	---	0.0152612	1.20937
17406701	NM_029801	1700021C14Rik	0.0152673	0.770258
17449523	NM_001033310;NM_001163456;NR_028088	---	0.0152743	0.831204
17438710	XM_144408	2310003L06Rik	0.0152767	1.16891
17235626	NM_010768	Matk	0.0152814	1.08102
17322113	NM_031170	Krt8	0.0152828	1.15084
17202293	N/A	---	0.0152962	0.878014
17210341	N/A	---	0.0153494	0.786424
17400802	NM_011342	---	0.0153515	1.12504
17522971	NM_001164567;NM_011700	Vill	0.0153657	1.19973
17453506	NR_026688	2010001M06Rik	0.0153973	1.14621
17400412	NM_001026212;NM_019561	Ensa	0.0154245	1.07038
17275832	NM_178912	Fancm	0.015459	0.906733
17477960	NM_001033356	Ntn5	0.0155187	1.229
17205831	N/A	---	0.0155249	0.813129
17268542	N/A	Srcin1	0.0155499	1.04858
17239467	NM_025418	---	0.0155615	0.891686
17328625	NM_022324	Sdf2l1	0.0155885	1.21518
17545353	NM_030700	Maged2	0.0155948	0.888073
17216303	NM_029349;NM_173187	2310035C23Rik	0.0156542	0.955403
17404126	NM_025512	Zfand1	0.0156571	0.861999
17392991	NM_009743	Bcl2l1	0.0156657	1.08135
17399783	NM_026416	S100a16	0.015669	0.809209
17388725	NM_010218	Fjx1	0.015674	0.884419
17501211	N/A	---	0.0156829	0.794798
17401710	NM_001190161;NM_019976	Psrc1	0.0156911	1.21375
17529561	No result found	9430037G07Rik	0.0156919	0.796545
17302550	NM_001190989;NM_029561	Ndfip2	0.0157133	1.06834
17203945	N/A	---	0.0157313	0.644287
17481139	NM_146754	Olfr556	0.0157344	1.24108
17549598	N/A	---	0.0157417	1.25829
17411948	N/A	Gm11837	0.0157507	0.858418
17282008	NM_001172104;NM_028356	Zbtb25	0.015751	0.893579
17315635	NM_001048147;NM_001048178;NM_010284	Ghr	0.0157518	0.860013
17544582	NM_175446	Zmat1	0.0157629	0.920658
17203259	N/A	---	0.0157683	0.452643
17324665	NM_007862	---	0.0157715	0.845186
17468511	NM_010751	Mxd1	0.0157945	1.05664
17269866	N/A	---	0.0158054	0.771876
17499650	NM_001039553;XR_032009	4930467E23Rik	0.0158324	1.25385
17474547	NM_001025364;NM_013648	Rtn2	0.0158493	1.09202
17225993	NM_001160368;NM_178779	Rnf152	0.0158806	1.14689
17202735	N/A	---	0.0159141	1.33572
17423972	N/A	---	0.0159446	1.18035
17329710	NM_198626	AI480653	0.0159629	1.08779
17238722	XM_001476279	H60c	0.0159634	1.18978
17446466	XM_620170	Gm5862	0.0159668	0.377991
17208403	N/A	---	0.0159716	1.30753
17368855	NM_001039086;NM_001039087;NM_054050	Rapgef1	0.015981	1.04823
17303609	NM_011243	Rarb	0.015994	0.718931
17346136	N/A	Plin5	0.0159998	1.17527
17200855	N/A	---	0.0160147	1.48649
17467415	N/A	---	0.0160312	0.164114
17325312	NM_001159421;NM_001159422;NM_198645	Ccdc58	0.0160564	0.900705
17491975	N/A	---	0.0160618	0.771964
17225224	NM_021306	Ecel1	0.0160715	0.566746
17204197	N/A	---	0.0160748	1.14991
17476565	N/A	---	0.0160986	0.830439
17519644	XM_001475726	C920006O11Rik	0.0160998	0.820879
17275425	NM_009706	Arhgap5	0.0161156	0.905186
17254347	NM_030096	Ddx52	0.0161413	0.916684
17281748	NM_001110202;NM_001110203;NM_053167	Trim9	0.0161588	1.05796
17534051	NM_133990	Il13ra1	0.0161604	0.807383
17357883	N/A	---	0.0162251	1.51379
17347160	No result found	D630014O11Rik	0.0162267	1.131
17305662	NM_146054	Fermt2	0.0162369	0.908683
17285859	NM_015786	Hist1h1c	0.0162657	0.781529
17286670	NM_026382	Snrnp48	0.0162735	1.07082
17338521	NM_013880	Plcl2	0.016278	1.13808
17350332	NM_080465	Kcnn2	0.0162924	1.08663
17492703	NM_028026;NR_027976	Wdr73	0.0163216	0.908861
17535390	NM_001081135	Prrg3	0.0163252	1.08047
17422902	No result found	9930005F22Rik	0.0164009	1.12612
17549462	N/A	---	0.0164042	0.744748
17549852	N/A	---	0.0164042	0.744748
17334406	NM_001163945;NM_025425	Rpl3l	0.0164773	1.10551
17453679	NM_027891	Lrwd1	0.0165213	1.07944
17490149	NM_001111058;NM_021293	Cd33	0.0165583	0.823834
17483264	NM_008400	Itgal	0.0165678	1.17291
17439090	N/A	---	0.0165785	0.844318
17362646	NM_198114	Dagla	0.0166034	1.07444
17200707	N/A	---	0.0166302	0.717589
17517456	NM_011966	Psma4	0.0166433	0.914526
17200593	N/A	---	0.0166698	0.513791
17232649	NM_001122892;NM_001122893;NM_008054	Fyn	0.0166849	0.956175
17460685	N/A	Tpra1	0.0167053	1.048
17415340	XM_001000025	Gm13288	0.0167215	1.08902
17322429	NM_021391	Ppp1r1a	0.016729	0.869654
17381200	NM_001013376	Rpp38	0.0167308	0.908103
17462905	NM_145130	Lpcat3	0.0167543	0.93611
17213021	NM_023617	Aox3	0.016816	0.824928
17480205	NM_029494	Rab30	0.0168246	0.930008
17498874	NM_008155	Gpi1	0.0168268	0.953695
17308149	N/A	Gm16677	0.016847	1.25768
17429270	N/A	---	0.016849	1.23886
17481588	NM_001005488	Olfr467	0.0168609	0.809255
17391422	NM_008569	Anapc1	0.0169068	0.949406
17483486	NM_009294	Stx4a	0.0169237	1.0875
17266489	NM_133706	Tmem97	0.0169343	0.889204
17465605	N/A	---	0.0169446	1.10994
17226916	NM_001160316;NM_001160317;NM_001160318;NM_182716	Nfasc	0.0170121	1.05797
17273280	NM_016665	Stra13	0.0170524	0.870628
17466452	NM_029930	Fam115a	0.0170568	1.05979
17526130	NM_007619	Cbl	0.0170691	1.06006
17437278	NM_019438	Ncapg	0.0170729	0.798622
17269809	NM_007970	Ezh1	0.0171389	1.05195
17206509	N/A	---	0.017156	0.687553
17498760	NM_001039578	Evi5l	0.0171781	1.06729
17388389	NM_001113333;NM_009963	Cry2	0.0171791	1.1025
17327201	NM_080456	Mrps6	0.0172107	1.1223
17243229	NM_178662	Atcay	0.0172386	1.06768
17422138	NM_178406	Gpr153	0.0172526	0.904036
17285242	N/A	---	0.0172687	1.26293
17231366	NM_001033253;NM_001159942	Plekhg1	0.0172949	0.821594
17282828	NM_027744	4933437F05Rik	0.0173009	1.20593
17200509	N/A	---	0.017315	0.842308
17230131	NM_011880	Rgs7	0.0173159	0.924273
17470948	NM_013533	Gpr162	0.0173192	1.09141
17202765	N/A	---	0.0173233	0.654499
17356447	NM_001164352;NM_021474	Efemp2	0.0173249	0.913529
17348274	NM_028789	Unkl	0.0173371	1.19726
17550412	N/A	---	0.0173372	1.08413
17263535	NM_011480	Srebf1	0.0173626	0.88831
17298968	NM_023134	Sftpa1	0.0173634	1.21359
17515577	NM_178113	Ncapd3	0.0173748	0.924363
17202509	N/A	---	0.0174098	0.617067
17549162	N/A	---	0.0174112	1.07561
17509111	N/A	---	0.0174519	1.46825
17458074	NM_012042	Cul1	0.0174556	0.9444
17377092	NM_019787	Sec23b	0.0174975	0.920586
17358368	NM_145831	Dmrt2	0.0175203	1.1827
17395640	No result found	B230312C02Rik	0.0175221	1.18219
17228426	NM_001039184	Cep350	0.0175243	1.0382
17407116	NM_016904	Cks1b	0.0175371	1.24022
17327270	NM_026700;NM_027293	Dopey2	0.01754	1.04958
17209201	N/A	---	0.0175881	1.28783
17201289	N/A	---	0.0176219	1.30839
17210337	N/A	---	0.0176367	1.24618
17469601	NM_177328	Grm7	0.0176385	0.869976
17342009	NM_145396	---	0.0176436	0.861574
17327502	NM_015825	Sh3bgr	0.0176457	1.43848
17218835	NM_001164059;NM_011346	Sell	0.0176462	1.18725
17460133	NM_001164187;NM_019542	Nagk	0.0176484	0.929614
17526149	NM_133226	Pdzd3	0.0176528	1.33959
17280528	N/A	---	0.0176817	0.539605
17451867	NM_028128	Rfc5	0.0176989	0.893563
17452231	NM_009656	Aldh2	0.0177219	1.16209
17336941	N/A	---	0.0177351	1.34479
17223641	N/A	---	0.0177658	1.18291
17221360	NM_145381	Lactb2	0.0177832	0.807937
17213808	NM_175510	Unc80	0.0177919	1.06432
17334970	NM_172149	Bnip1	0.0178024	0.893306
17298998	N/A	---	0.0178191	1.20976
17503446	NM_173866	Gpt2	0.0178462	1.07969
17294149	N/A	Ube2ql1	0.017906	1.06642
17204945	N/A	---	0.0179161	1.85149
17230345	NM_026375	Ahctf1	0.0179225	1.0646
17245188	NM_177798	Frs2	0.0179402	0.945368
17484460	NM_009482	---	0.0179439	1.19536
17451886	NM_172721	Fbxw8	0.0179702	0.95489
17440658	NM_023695	Crybb1	0.0179707	1.1016
17220809	NM_178632	Ints7	0.0180231	1.08361
17517544	NM_011992	Rcn2	0.0180523	0.934656
17301603	N/A	---	0.0180616	1.2501
17359160	NM_019588	Plce1	0.018062	0.871446
17314476	NM_178789	Tmem117	0.0180901	0.89033
17463709	NM_177687	Crebl2	0.018091	1.10933
17248990	NM_207573	Olfr1380	0.0180913	1.14715
17403363	NM_027770	Col24a1	0.0181025	1.19317
17305015	N/A	Fam35a	0.0181395	0.853096
17280864	N/A	---	0.018192	0.87043
17499637	NM_001039553;XR_032009	4930467E23Rik	0.0182013	1.22553
17239693	N/A	---	0.0182275	1.12956
17205489	N/A	---	0.0182351	0.867882
17498884	No result found	A630009H07Rik	0.0182611	1.32498
17320732	No result found	9430014N10Rik	0.0183095	1.23865
17391784	NR_015523	A730017L22Rik	0.01831	0.866817
17266901	N/A	---	0.0183141	1.35238
17315002	NM_027334	Mettl7a1	0.0183229	1.18226
17493786	NM_198831;NR_003559	Mrpl48	0.0183535	0.937171
17474776	N/A	Vmn1r132	0.0183587	1.17482
17272969	NR_029767	Mir338	0.0183757	1.15776
17200105	N/A	---	0.0183923	1.41986
17445596	NM_181850	Grm3	0.0184277	0.938861
17329151	NM_145939	Alg3	0.0184495	0.930964
17343807	N/A	Gm15821	0.0184768	1.16671
17452625	NM_029929	Vps33a	0.0184814	1.03765
17467395	N/A	---	0.0184858	1.4367
17278803	NR_029880	Mir379	0.0184946	0.842453
17414380	N/A	---	0.018509	0.719568
17320928	NM_175121	Slc38a2	0.0185112	1.14943
17259177	N/A	Rptor	0.0185139	1.07298
17384484	NM_001145821;NM_010283	Ggta1	0.0185433	0.795689
17273418	N/A	---	0.0185633	2.1833
17205997	N/A	---	0.0185771	1.29877
17266988	N/A	Tada2a	0.0185776	0.921256
17435170	No result found	6030443J06Rik	0.0186053	0.86493
17491626	N/A	---	0.0186062	0.835192
17530782	N/A	Manf	0.0186211	1.08914
17205003	N/A	---	0.0186216	0.649126
17533690	NM_001159645;NM_009703	Araf	0.0186527	0.948349
17201437	N/A	---	0.0186587	1.28772
17280760	NM_025840	Bzw2	0.0187019	0.936501
17276255	NM_008910	---	0.0187022	0.916064
17236811	NM_008524	Lum	0.0187119	0.509059
17485510	N/A	Tarm1	0.0187799	1.14493
17484261	N/A	Mir1962	0.0187826	1.15995
17549960	N/A	---	0.018801	1.21408
17440086	NM_001163461;NM_001163462;NM_144911	Rpap2	0.0188012	0.915213
17296174	NM_011945	Map3k1	0.0188285	0.859378
17345109	NM_028711	Slc25a27	0.0188442	1.06382
17545078	NM_019496	Ammecr1	0.0188516	0.878313
17333505	NM_001034891;NM_001039552	2210404J11Rik	0.0188794	0.943145
17325206	NM_001012765	Adcy5	0.0188866	0.851838
17519084	N/A	Fam63b	0.0189053	1.14429
17548334	NM_019766;XM_001480069	Ptges3	0.018907	0.956123
17312089	NM_053068	Chrac1	0.0189171	0.892864
17378268	N/A	---	0.0189442	1.46303
17533093	NM_172479	Slc38a5	0.0189491	0.86394
17204861	N/A	---	0.0190248	0.649941
17423915	NM_178061	Mob3b	0.0190268	0.787481
17528778	NM_001114328;NM_028181	Ccpg1	0.0190279	0.890928
17209025	N/A	---	0.0190363	0.737319
17388705	NM_178886	Ldlrad3	0.0190714	0.894738
17238293	NR_030442	Mir677	0.0190881	0.845185
17206483	N/A	---	0.0190985	0.723767
17266681	N/A	---	0.019111	1.1396
17439481	NM_080708	Bmp2k	0.019124	0.935772
17299323	NM_178684	Mapk1ip1l	0.0191672	0.930972
17272870	N/A	---	0.0192157	1.14203
17331135	NM_027651	Tmem30c	0.0192164	1.21966
17528741	N/A	Gm7866	0.0192685	0.815253
17240989	N/A	40065	0.0192731	0.883503
17410676	NM_007409	Adh1	0.0192787	1.24985
17424057	NM_021535	Smu1	0.0192845	0.890553
17369060	XM_001472004;XM_001472036;NM_023871	Set	0.0193379	1.05801
17470313	NM_009525	Wnt5b	0.0193579	0.888174
17497058	NM_018867	Cpxm2	0.0193647	0.851807
17467407	N/A	---	0.0193679	1.58984
17495617	NM_001024138	Gpr139	0.0193779	1.13628
17378678	NM_026124	1110008F13Rik	0.0193944	1.09525
17324125	NM_145632	Polr2h	0.019421	1.31909
17204411	N/A	---	0.0194267	0.82771
17393143	NM_021546	Necab3	0.0194497	1.16653
17200525	N/A	---	0.0194522	0.535964
17413403	NM_173788	Npr2	0.01953	0.929284
17207729	N/A	---	0.0195419	0.787194
17432770	N/A	Gm13157	0.0195616	0.517568
17507860	N/A	Gm15319	0.0196291	1.22965
17207957	N/A	---	0.0196307	1.33901
17250765	N/A	---	0.0196688	1.20115
17433328	NM_011067	Per3	0.0196697	1.11245
17450718	NM_026062	Fam69a	0.0196728	0.882452
17226297	NM_019432	Tmem37	0.0196783	1.261
17377013	NM_019771	Dstn	0.0196831	0.961179
17508369	No result found	5430421F17Rik	0.0197535	1.20973
17508593	NM_026453	Mak16	0.0197669	0.904096
17487272	NM_177692	Bloc1s3	0.0197745	1.07451
17424813	NR_033638	Olfr29-ps1	0.0197804	1.28797
17207081	N/A	---	0.0198053	1.25308
17435811	NM_010608	Kcnk3	0.0198127	1.11526
17526307	No result found	Gm10023	0.0198144	0.90729
17391590	NM_018863	Pdyn	0.0198145	0.780963
17220584	NM_001033286	Slc30a10	0.0198161	0.86146
17526576	NM_011526	Tagln	0.0198214	0.637793
17285763	N/A	Vmn1r199	0.0198305	0.608585
17305042	NM_009758	Bmpr1a	0.0198594	0.902969
17323198	NM_025769	Efcab1	0.0198611	0.876068
17249262	NM_009329	Zfp354a	0.0198711	1.08244
17312146	NM_174991	Bai1	0.0198938	1.06699
17294797	NR_015501;NR_028313;NR_028314	4833422C13Rik	0.019915	0.91676
17205587	N/A	---	0.0199204	0.776242
17209509	N/A	---	0.0199259	0.441461
17365684	N/A	---	0.0199269	1.27671
17254522	NM_028589	1700125H20Rik	0.0199334	1.30565
17249036	NM_013529	Gfpt2	0.019938	0.812254
17470010	NM_177412	Tmcc1	0.0199687	1.08463
17288079	N/A	---	0.0199733	0.663493
17399460	NM_146131	Pbxip1	0.0199737	0.885845
17462219	NM_194339	Bms1	0.0199843	1.20197
17251756	NM_001168497;NM_023564;NR_033133	Plscr3	0.0199955	0.894541
17470580	NM_001134391;NM_031159	Apobec1	0.0200019	0.859641
17518694	NM_145617	Herc1	0.0200171	1.06212
17477142	N/A	Zfp658	0.0200281	1.17876
17254202	N/A	Snord7	0.0200307	1.14068
17502218	XR_032903	Gm7850	0.0200409	1.17343
17548719	N/A	LOC100861732	0.0200635	1.09635
17313064	NM_009303;NM_207708	Syngr1	0.020087	1.05918
17202629	N/A	---	0.0200954	0.583691
17485215	NM_009405	Tnni2	0.020119	1.14812
17264884	NM_011614	BC096441	0.0201255	0.896461
17375373	NM_009735	B2m	0.0201541	0.932432
17329877	NM_172615	1700021K19Rik	0.0201553	1.07275
17201841	N/A	---	0.0201699	1.4653
17518007	N/A	Pkm	0.020178	1.03134
17311643	NM_199449	Zhx2	0.0202034	0.918452
17336874	NM_138582	D17H6S56E-3	0.0202296	1.21159
17515128	NM_001110305;NM_001110306;NM_001110307;NM_016679	Keap1	0.0202334	1.20969
17509819	N/A	Gm15319	0.0202362	1.19164
17478745	NM_009728	Atp10a	0.0202408	1.15747
17469121	NM_001081146;NM_001134459;NM_001134460;NM_001134461	Prickle2	0.0202437	1.03998
17368981	NM_028923	Gle1	0.0202512	1.07632
17437231	No result found	4930431F12Rik	0.0202888	1.20749
17371374	NM_172856	Lass6	0.0202897	1.04522
17319124	NM_138581	1700088E04Rik	0.0203053	0.88406
17215873	NM_001104529;NM_022320	Gpr35	0.0203192	1.19001
17531932	NM_027294	Cmtm8	0.0203197	1.16017
17301055	NM_183175	C1qtnf9	0.0203359	1.24962
17234264	NM_010311	Gnaz	0.0203535	1.05831
17404585	NM_009517	Zmat3	0.020365	1.08045
17262016	N/A	Gm12159	0.0203694	1.23822
17522407	NM_001081340	Setd2	0.0203731	0.95438
17294738	NM_001081249;NM_001134474;NM_001134475;NM_019389;NM_172955	Vcan	0.0203986	0.880138
17324762	NM_027355	Rnf168	0.0204021	0.949809
17544373	NM_001105245;NM_001105246	Pcdh19	0.0204039	0.916325
17438246	NM_001083316;NM_011058	Pdgfra	0.0204077	0.917766
17203675	N/A	---	0.0204136	0.504348
17445236	N/A	---	0.0204313	0.834439
17278753	N/A	---	0.0204673	1.10669
17361141	N/A	Carns1	0.0204713	1.10948
17333658	N/A	Gm6712	0.0204827	0.869141
17228164	NM_010683	Lamc1	0.0205037	0.882098
17423265	NM_001081201	Dpy19l4	0.0205071	0.940584
17473338	NM_001033548	6030429G01Rik	0.0205084	1.08715
17211439	N/A	---	0.0205159	1.66989
17328187	NM_025546	Rsl1d1	0.0205455	0.925215
17403035	N/A	Gm19708	0.0205731	1.24261
17394483	N/A	Zmynd8	0.0206111	1.06048
17210193	N/A	---	0.0206213	1.23621
17358617	NM_144873	Uhrf2	0.0206218	1.08412
17387634	NM_001011784	Olfr1039	0.0206267	2.2535
17426000	N/A	Mup13	0.0206497	1.17776
17436987	N/A	---	0.0206653	1.10757
17529855	NM_175537	Zbtb38	0.0206802	0.947182
17324689	NM_007862	---	0.020686	0.860417
17395091	NM_022995	Pmepa1	0.0206933	0.875027
17508353	NM_177089;NM_199323	Tacc1	0.020728	1.05341
17431391	N/A	---	0.0207358	1.30307
17426166	NM_139291;XM_001001520;XM_985582	Cdc26	0.020751	0.903082
17274841	NM_001163126	Cog5	0.0207516	0.930618
17441810	N/A	Gm15800	0.0207689	1.0531
17412855	NM_026275	---	0.0207952	0.906093
17447900	N/A	---	0.0208071	1.14065
17455346	NM_010228	Flt1	0.0208297	1.07017
17360204	N/A	---	0.0208769	1.5931
17345668	N/A	Gm4945	0.0209044	0.923953
17204965	N/A	---	0.0209075	0.664619
17549078	N/A	---	0.0209313	1.18426
17547797	N/A	Gm19471	0.0209635	1.20448
17519789	N/A	---	0.0209786	1.35883
17475054	NM_133743	Lypd3	0.0209884	1.2183
17490859	NM_001163662;NM_008749	Nucb1	0.0209989	0.946004
17363054	N/A	---	0.0210024	1.52302
17300075	N/A	---	0.0210095	1.85772
17455554	NM_133898	N4bp2l1	0.0210361	1.05718
17528836	NM_015806;NM_027418	Mapk6	0.021043	1.12751
17205077	N/A	---	0.0210813	1.43914
17209267	N/A	---	0.0210813	1.43914
17400788	NM_182997	Prkab2	0.021104	1.07814
17362111	NM_007953	Esrra	0.0211116	1.14965
17318472	NM_183099	Tssk5	0.0211242	1.17598
17246672	N/A	---	0.0211273	1.28514
17365617	NM_001001738	Itprip	0.021141	1.13497
17441723	N/A	---	0.0211442	1.20072
17217373	NM_021355	Fmod	0.0211637	0.781932
17400403	NM_001177669;NM_001177670;NM_146133	Golph3l	0.0211681	0.936348
17295796	NM_001024955;NM_001077495	Pik3r1	0.0212055	1.07169
17205403	N/A	---	0.0212108	1.4036
17395732	NM_001003824;NM_001003825;NM_001006668;NM_001006669;NM_001006674;NM_001006675;NM_001006676;NM_001006677;NM_001006678;NM_001006679;NM_001006680;NM_010611	Kcnq2	0.0212546	1.0669
17510640	NM_030113	Arhgap10	0.0212593	0.867526
17461155	NM_008158	Gpr27	0.0212843	1.07399
17203881	N/A	---	0.0212941	0.634137
17381448	NM_001159657;NM_144883	5430407P10Rik	0.0212958	1.19101
17448747	NM_028194;NM_177136	---	0.0213304	1.23905
17207289	N/A	---	0.0213485	0.531465
17536933	N/A	Dmrtc1c1	0.0213545	1.09093
17543732	N/A	Dmrtc1c1	0.0213545	1.09093
17252408	NM_009671	Ankfy1	0.021372	1.05116
17212069	NM_001011684	Nms	0.0213863	1.2242
17225088	XM_001475680;NM_175397	Sp110	0.0214281	1.24932
17402558	NM_130450	Elovl6	0.0214403	1.06886
17230225	No result found	Hmga2-ps1	0.0214603	0.874282
17396878	NM_011443	Sox2	0.021487	0.880697
17422449	NM_172990	Pank4	0.0215021	1.0462
17447757	NM_001081422	Bod1l	0.021522	1.05299
17277766	NM_001113404;NM_011648	Tshr	0.0215413	0.813905
17207455	N/A	---	0.0215695	0.774479
17200811	N/A	---	0.0215833	0.838534
17366497	NM_175400	Sephs1	0.0215848	0.925378
17305959	N/A	Olfr743	0.0215979	1.31192
17204963	N/A	---	0.0216389	0.86203
17447017	NM_153196	Rbks	0.0216507	0.933016
17507333	NM_176849	Arglu1	0.0216551	0.941808
17229257	N/A	---	0.0216606	1.10266
17385303	NM_019667	Stam2	0.0216665	0.909793
17208423	N/A	---	0.0216879	1.88607
17257899	XM_978511;XM_987400	1700023C21Rik	0.0216981	1.27938
17259929	N/A	Mtfp1	0.0217256	1.08474
17392690	NM_080575	Acss1	0.0217619	0.930492
17300273	NM_026851	Mrpl52	0.0217748	0.944877
17215605	NM_007722	Cxcr7	0.0217753	1.12602
17369999	N/A	---	0.0218062	0.814473
17448614	NM_001122756;NM_016869	Corin	0.0218237	1.22204
17208839	N/A	---	0.0218436	0.762882
17288616	NM_182839	Tppp	0.0218467	1.05385
17482133	NM_001105252;NM_028930	Tmc5	0.0218787	1.25204
17537306	NM_172781	Klhl4	0.0218898	0.855519
17548014	N/A	---	0.0219321	0.902394
17360890	NM_018869	Grk5	0.0219322	0.869939
17232881	NM_028430	Ppil6	0.0219384	0.915179
17387485	NM_144887	Zdhhc5	0.0219507	1.0982
17480192	NM_001162918;NM_025515	Ccdc90b	0.0219783	0.89263
17241799	NR_003644	1700049L16Rik	0.0219892	1.39222
17459332	N/A	---	0.0219894	1.38038
17361178	N/A	LOC100861921	0.0220267	0.786062
17449516	NM_001033310;NM_001163456;NR_028088	Cox18	0.0220329	0.92963
17348202	NM_011546	Zeb1	0.0220381	0.916061
17349361	No result found	2410004N09Rik	0.0220679	1.16438
17401970	NM_153157;NM_153458	Olfm3	0.0220716	1.15182
17356961	NM_019924	Rps6ka4	0.02208	1.18027
17256618	NM_026776	Vps25	0.0221245	0.929864
17242589	NM_027422	Mier2	0.0221395	1.07727
17270453	NM_016896	Map3k14	0.0221453	1.16071
17311909	NM_133766	Efr3a	0.0221593	1.08504
17432202	NM_019763	Spen	0.0221623	1.1159
17542815	NM_001039373;NM_010839	Mtcp1	0.0221676	1.11569
17536736	NM_008124	Gjb1	0.0221847	1.15838
17247519	NM_033523	Spred2	0.022189	1.11281
17265570	NM_001024927;NM_001081641	Pitpnm3	0.0222278	1.08693
17506302	No result found	1700030M09Rik	0.0222425	1.31284
17415635	NM_001005784;NM_001005787;NM_007704;NM_172696	Inadl	0.0222449	0.908396
17349922	NM_053141	Pcdhb16	0.0222607	0.909064
17513289	NM_001025577	Maf	0.0222655	0.875785
17301192	N/A	Defb47	0.0222899	1.21716
17437674	NM_008453	Klf3	0.0223081	0.903387
17413958	NM_026343	Stx17	0.0223082	0.933758
17308570	NM_009029	Rb1	0.0223092	0.948405
17222566	N/A	---	0.0223115	0.821972
17451843	NM_001122666;NM_178622	Suds3	0.0223342	1.05891
17387267	NM_010894	Neurod1	0.0223406	0.881209
17353042	NM_001081403	Klhl14	0.0223457	1.20404
17502899	NM_009463	Ucp1	0.022349	1.27566
17221792	NM_026604	Fam135a	0.0223708	0.888594
17405670	NM_026155	---	0.0223738	0.4956
17352016	N/A	---	0.0224008	1.31538
17227753	NM_013835	Trove2	0.0224014	1.10868
17544779	NM_176971	Rab9b	0.0224198	0.925308
17253096	NM_133656	Crk	0.0224207	1.0344
17449527	NM_030886;NM_198010	---	0.0224499	1.12061
17499660	XM_985564	9530057J20Rik	0.0224962	1.22277
17401560	NM_026774	---	0.0225198	1.12287
17203757	N/A	---	0.0225433	0.642531
17535473	NM_153169	Pnma3	0.0226024	0.865785
17202063	N/A	---	0.0226151	0.785995
17540535	NM_007922	Elk1	0.0226356	1.12978
17321440	NM_029098	Lmbr1l	0.0226638	1.10795
17225153	NM_010880	Ncl	0.0226904	0.941273
17473625	NM_177061	Olfr1344	0.0226917	1.26216
17209017	N/A	---	0.0227085	0.627747
17417456	NR_029450	C530005A16Rik	0.0227171	0.900428
17371873	NM_019688	Rapgef4	0.0227275	1.05507
17475839	XM_001473951;NM_001039192;NM_022024	Gmfg	0.0227303	0.829635
17289889	NM_010560	Il6st	0.0227351	0.9557
17247729	NM_001190401	Usp34	0.0227488	0.951208
17548516	N/A	Gm19692	0.0227523	1.26138
17333995	N/A	Zfp943	0.022772	1.29501
17416749	NM_025334	---	0.0227866	2.09496
17202739	N/A	---	0.0228118	0.657179
17462889	NM_001097617;NM_144938;NM_173864	C1s	0.022817	1.18859
17482669	NM_001081327	Hs3st2	0.0228284	1.11829
17319366	NM_144811	Cbx7	0.0228649	1.05184
17228252	XM_001479064;XM_994482	Rgsl1	0.0228733	1.13135
17498255	NM_008672	Nap1l4	0.0228738	0.950681
17445651	N/A	Gm10354	0.0228744	0.890078
17349514	NM_007913	Egr1	0.0228864	1.28252
17380291	NM_213733	Npepl1	0.0228955	0.902359
17209513	N/A	---	0.0228971	0.839978
17246481	NM_001102602	Vmn2r85	0.0229381	1.31426
17297258	NM_001034865	Nek10	0.0229727	0.874336
17515998	NM_007391	Acrv1	0.0229915	1.24271
17467806	NM_001079822;NM_009332	Tcf7l1	0.0229981	0.859461
17422732	NM_024263	Mxra8	0.0230027	0.761532
17359945	NM_178930	---	0.023009	1.16883
17289103	NM_172588	Serinc5	0.0230105	0.932893
17333036	N/A	Rsph3a	0.0230152	0.813845
17363624	NM_026520	Fam122a	0.0230184	0.901521
17236552	NM_010401	Hal	0.0230271	1.15404
17211313	NM_031402	Crispld1	0.0230663	1.17032
17244189	N/A	---	0.0231056	0.733412
17537399	XM_621082	Gm5945	0.0231109	0.546168
17287555	NM_153131	Unc5a	0.0231258	1.07775
17203835	N/A	---	0.0231389	0.485897
17467267	N/A	---	0.0231473	0.841384
17547974	N/A	Gm20328	0.023153	0.897364
17549238	N/A	---	0.0231575	1.11552
17549320	N/A	---	0.0231575	1.11552
17219686	NM_207158	Olfr427	0.023211	1.60786
17452294	NM_008507	Sh2b3	0.0232279	1.13916
17326964	NM_015755	Hunk	0.0232746	0.787033
17392937	NM_011438	Sox12	0.0232789	0.873552
17523994	NM_026665	Cep57	0.0233067	0.90958
17496887	NM_026418	Rgs10	0.0233553	0.875238
17409893	NM_145394	Slc44a3	0.023364	1.51209
17300173	XM_001479731	Trav12-2	0.0233803	1.18077
17256066	XM_001476985;XM_916126	Gm12	0.0233903	1.10609
17263877	NM_001164242;NM_001164243;NM_001164244;NM_144806	Prpsap2	0.0234242	0.913617
17388261	N/A	Atg13	0.0234355	1.04924
17359366	NM_011200	Ptp4a1	0.0234729	0.940887
17364543	NM_011200	Ptp4a1	0.0234729	0.940887
17436877	NM_001177696;NM_001177697;NM_001177698;NM_001177699;NM_001177700;NM_177678	Ablim2	0.0234856	1.1063
17365721	N/A	Bbip1	0.0234914	0.917926
17337735	No result found	3110082D06Rik	0.0234954	1.07133
17205179	N/A	---	0.0235056	2.10813
17209369	N/A	---	0.0235056	2.10813
17482083	NM_019772	1110004F10Rik	0.023506	0.929633
17495702	N/A	---	0.0235206	1.21449
17204265	N/A	---	0.0235316	1.67069
17222318	N/A	---	0.0235515	2.03301
17294066	NM_172480	Mtrr	0.023584	1.11724
17499813	NM_199067	Defb50	0.0235913	0.739672
17239113	NM_175155	Sash1	0.0236004	0.906508
17300251	NM_134076	Abhd4	0.0236268	0.885218
17295130	NM_010169	F2r	0.0236298	0.912875
17451677	NM_013879	Cabp1	0.0236411	1.12895
17239354	NM_001163590;NM_001163591;NM_029075	Stx11	0.0236593	1.15068
17333567	NM_013684	Tbp	0.0236744	0.897833
17312200	NM_010416;NM_001177524	Hemt1	0.0236769	1.51594
17501283	NM_009136	Scrg1	0.0237063	1.11519
17515617	NM_001033323;NM_001129787	Igsf9b	0.0237414	1.14359
17377126	NM_025314	Dtd1	0.0237479	1.05074
17464588	NM_001130188;NM_001130189;NM_001130190;NM_001130191;NM_011360	Sgce	0.0237559	0.921808
17466140	N/A	---	0.0237782	1.33178
17268642	NM_022891	---	0.0238221	1.31651
17532623	N/A	---	0.0238288	1.19204
17231826	NM_001163592;NM_173390	Nhsl1	0.0238442	0.86493
17278090	NM_007693	Chga	0.0238528	0.86424
17449488	NM_001081401;NM_177872	Adamts3	0.0238746	0.74832
17203519	N/A	---	0.0239043	1.33234
17403864	NR_029572	Mir186	0.0239465	0.801764
17472581	NM_001145390	Gm766	0.0239611	1.50842
17201849	N/A	---	0.0239616	0.718795
17512337	N/A	B3gnt9-ps	0.0239759	0.828264
17318650	NM_019396;NM_180962	Cyhr1	0.0239826	1.07608
17465557	NM_017478	Copg2	0.0239893	0.942535
17413511	NM_001080384;NM_001080385;NM_001080386;NM_016760	Clta	0.0239968	1.04543
17308395	NM_194345	Fam160b2	0.0239992	1.07113
17320248	NM_001163319	Tubgcp6	0.0240011	1.11
17372072	NM_008276	Hoxd8	0.0240061	1.17238
17202505	N/A	---	0.0240067	1.19584
17351163	N/A	---	0.0240103	1.13669
17393160	NM_007891	E2f1	0.024021	1.11503
17357512	N/A	---	0.0240212	0.868984
17326472	NM_025910	Mina	0.0240262	0.917706
17203979	N/A	---	0.0240426	0.86046
17476097	NM_182694;NM_182696	Ggn	0.0240851	1.11576
17340215	N/A	Tmem247	0.0240947	1.13089
17327247	NM_172469	---	0.0241002	1.2856
17313643	No result found	7530414M10Rik	0.0241283	0.875194
17268633	NM_022891	Rpl23	0.0241331	1.17453
17207645	N/A	---	0.0241617	1.34649
17387762	NM_146351	Olfr1133	0.0241627	1.30433
17305198	NM_177816	Sh2d4b	0.024167	1.16337
17367055	NM_011701	Vim	0.0242005	0.797876
17472777	NM_010586;NM_019923	Itpr2	0.0242505	0.911513
17460558	N/A	Ccdc48	0.0242535	0.911448
17495168	NR_015573	1700012D14Rik	0.0242702	0.883416
17262836	NM_178626	Cdc42se2	0.024279	0.962467
17550510	N/A	---	0.0242792	0.79769
17288903	N/A	Mblac2	0.0243661	0.925902
17212355	NM_010879	Nck2	0.0243838	1.06937
17240303	N/A	G630090E17Rik	0.0243948	0.450982
17204815	N/A	---	0.0244107	0.701042
17470561	NM_027664	Rimklb	0.0244437	0.88744
17489202	NM_021397	Zbtb32	0.0244479	1.18574
17331042	N/A	---	0.0244848	1.10982
17501314	N/A	---	0.0244913	1.11631
17203797	N/A	---	0.0244982	0.898518
17258785	NR_015489	2900041M22Rik	0.0245035	1.19255
17449518	NM_001033310;NM_001163456;NR_028088	---	0.0245091	0.924966
17272857	NM_007625	Cbx4	0.0245224	0.846046
17418217	N/A	---	0.0245387	0.814352
17378598	N/A	---	0.0245645	1.3162
17534233	NM_001039689	Rhox4c	0.0245834	1.21109
17338532	N/A	Gm6934	0.0246127	1.15846
17292562	N/A	---	0.0246134	1.12256
17497718	NM_025378	Ifitm3	0.024618	0.842725
17263005	NM_009720	---	0.0246353	1.54056
17206815	N/A	---	0.0246472	1.22181
17211286	NM_001159711;NM_016923	Ly96	0.0246495	0.812009
17315178	NM_010444	Nr4a1	0.0246548	1.49879
17327720	NM_009624	Adcy9	0.0246859	1.08323
17470597	NM_011401	Slc2a3	0.0246915	1.05738
17278763	N/A	---	0.0246992	1.14694
17433555	NM_001163721;NM_001163722	1190007F08Rik	0.0247023	0.885901
17252906	No result found	2210403K04Rik	0.0247188	0.920652
17540232	N/A	---	0.0247297	1.18646
17521838	NM_011830;XM_001478153	Impdh2	0.0247742	0.930046
17474759	N/A	Vmn1r130	0.0247752	1.23137
17474774	N/A	Vmn1r130	0.0247752	1.23137
17474807	N/A	Vmn1r130	0.0247752	1.23137
17409376	NR_028538	Scarna2	0.0248172	1.12056
17202463	N/A	---	0.0248391	0.738298
17462430	NM_017379	Tuba8	0.0248441	0.886556
17548748	N/A	LOC100504898	0.024858	1.22724
17546133	NM_001033330	Frmpd4	0.0249342	1.06058
17317994	NM_026671	Lypd2	0.0249494	1.1453
17538702	N/A	---	0.0249818	0.617674
17347311	NM_001081179	Heatr5b	0.0249833	1.05147
17335281	NM_027185	Def6	0.0250113	1.12865
17473127	NM_001093764;NM_001093765;NM_001093766;NM_016969	Myadm	0.0250242	1.12373
17259763	NM_001034030;NM_010718;NM_173053	Limk2	0.0250767	1.07428
17533282	NM_001166635;NM_026524	Mid1ip1	0.0250777	0.938773
17389997	XM_001481329;XM_917520	Spnb5	0.0250795	1.13901
17296312	NM_130796	Snx18	0.0250958	0.930987
17344511	NM_013854	Abcf1	0.0251588	1.08145
17257502	N/A	Taco1	0.0251612	1.07319
17509127	NM_001033148	1700029J07Rik	0.0251993	0.883259
17398785	NM_001003912	Arhgef11	0.0252529	1.06998
17268205	NM_130858	Nxph3	0.0252576	1.20685
17494469	NM_001011857	Olfr685	0.0253171	1.41192
17384202	XM_001479724	9430024E24Rik	0.0253238	1.28459
17536492	N/A	---	0.0253419	1.20153
17471342	NM_010219	Fkbp4	0.025372	1.05218
17224462	NM_026977	1810031K17Rik	0.0253823	1.06598
17512381	NM_177449	Lrrc29	0.0254041	0.888059
17284393	N/A	---	0.0254565	1.4327
17400966	NM_010269	Gdap2	0.02548	1.04304
17517276	XM_001478987;XM_001479714	Gm1715	0.0254881	0.845375
17326638	N/A	---	0.0254963	1.66814
17519821	NM_001039546	Myo6	0.0254983	0.913178
17442149	NM_011026	P2rx4	0.0255782	0.933014
17429613	NM_007598	Cap1	0.0255785	0.938038
17469365	NM_145148	Frmd4b	0.0255817	0.900301
17313976	NM_134096	Fam19a5	0.0256061	0.944299
17290738	NM_001081348	Hecw1	0.0256108	1.11417
17478352	NM_001146049;NM_001146050;NM_001146052;NM_001146053;NM_016865	Htatip2	0.0256118	1.12208
17515478	NM_028472	Bmper	0.0256134	0.882412
17542711	XM_001475692	Gm15363	0.0256297	0.73757
17300411	NM_153083	Thtpa	0.0256569	0.887417
17488157	NM_001046637;NM_015782	Snrpa	0.0256824	1.07505
17200125	N/A	---	0.0256928	0.765533
17204655	N/A	---	0.025714	0.767024
17267115	NM_001029934	Usp32	0.0257621	1.06698
17293006	NM_019568	Cxcl14	0.0257642	0.852291
17301738	NM_145981	Phyhip	0.0257782	1.08602
17540612	N/A	Gm5934	0.0257885	1.27224
17409920	NM_008991	Abcd3	0.0257897	0.928143
17372592	NM_001005342	Ypel4	0.0258079	1.14261
17490069	N/A	9830147E19Rik	0.0258133	1.22294
17249108	NR_029769	Mir340	0.0258542	0.869634
17484789	NM_025886	Rassf7	0.0258839	1.15082
17399797	NM_011310	S100a3	0.0258961	1.21488
17265285	NM_009603	Chrne	0.0258991	1.16016
17427761	N/A	---	0.0259014	1.24591
17405355	NM_008536	Tm4sf1	0.0259254	0.869196
17543639	N/A	---	0.0259265	1.51845
17252574	NM_008399;NM_172944	Itgae	0.0259412	1.19989
17238920	NM_001079686;NM_022027;NM_153399	Syne1	0.025948	1.0688
17328124	NM_019980	Litaf	0.0259764	0.904958
17201567	N/A	---	0.0259805	2.59343
17280368	NM_053156	Allc	0.0260029	1.29732
17428766	NM_013807	Plk3	0.0260447	1.2052
17338529	NR_002700	Gm7334	0.0260464	0.872344
17226953	NM_008575	Mdm4	0.0260572	0.930006
17200129	N/A	---	0.0260842	0.712405
17207115	N/A	---	0.0261659	1.31308
17219110	NM_001159731;NM_009107	Rxrg	0.0261788	0.718633
17445624	NM_007808	Cycs	0.0261804	0.947016
17205915	N/A	---	0.0262255	0.518541
17293961	NM_001080941	Zfp429	0.0262434	1.17748
17359552	NM_001141983;NM_027694	Golga7b	0.0262535	1.05756
17246368	NM_015740	Bloc1s1	0.0262718	0.931613
17430729	NM_001128606;NM_001128607;NM_183428	Epb4.1	0.0263158	1.12223
17209949	N/A	---	0.0263276	0.59256
17226263	NM_175106	Tmem177	0.0263305	1.0932
17495851	NM_001033173	Usp31	0.0263581	1.07146
17449685	NM_172713	Sdad1	0.0263669	0.944449
17270322	NM_001109995;NM_011431	Eftud2	0.0263844	1.06392
17244191	NM_001080129;NM_001080130;NM_001080131;NM_001080132;NM_001080134;NM_011605	Tmpo	0.026407	0.873496
17391971	NM_011045	Pcna	0.0264084	0.900374
17356685	NM_130453	Gpha2	0.0264111	1.18754
17273485	NM_025402	1110031I02Rik	0.0264127	0.874979
17257642	NM_001163473	1810010H24Rik	0.0264401	0.82187
17311492	NM_027212	Med30	0.0264432	0.893783
17353131	NM_172625	Ino80c	0.026447	0.873417
17304155	XM_001472576;NM_207229;XM_001472394	Plac9	0.0264473	1.15164
17304170	XM_001472576;NM_207229;XM_001472394	Plac9	0.0264473	1.15164
17531563	NM_177771	Klhl18	0.0264485	1.05786
17501104	NM_001161515;NM_001161516;NM_178788;NR_027759	Dctd	0.0264499	0.914132
17319700	N/A	---	0.0264718	1.33633
17517268	N/A	---	0.0264754	1.49494
17205449	N/A	---	0.0265147	0.7221
17485815	NM_016908	Syt5	0.0265401	0.969957
17518331	NM_025372	Tipin	0.0265634	0.868851
17280315	NM_001081977;NM_080563	Rnf144a	0.0265808	0.903481
17482179	NM_027815	9030624J02Rik	0.0265832	0.951017
17202263	N/A	---	0.0265841	1.20605
17330967	NM_001159394;NM_001159395;NM_030612	Nfkbiz	0.0265956	1.08184
17511112	NM_026350	Ccdc130	0.026654	0.899385
17414649	N/A	---	0.0266601	1.31649
17548301	N/A	LOC100504804	0.0266671	0.837583
17390792	NM_001013829	Shf	0.0267117	0.886524
17456080	N/A	---	0.0267297	1.10674
17363893	N/A	Ppp1r2-ps3	0.0267438	0.888451
17427126	N/A	---	0.0267513	1.18951
17406604	NM_033573	Prcc	0.0267522	1.08473
17470540	NM_001042623;NM_007905	Phc1	0.0267968	1.06843
17254941	No result found	2210416O15Rik	0.0268129	1.14897
17268322	NM_001079869;NM_010458	Hoxb3	0.0268367	1.20043
17336906	NM_001190449;NM_016765	Ddah2	0.0268368	0.865715
17538297	NM_177592	Tmem164	0.026893	0.940229
17300040	N/A	---	0.0269165	1.1377
17201797	N/A	---	0.0269238	0.744138
17201973	N/A	---	0.0269238	0.744138
17283634	NM_009244;NM_009245;NM_009247;NM_009243;NM_009246	Serpina1c	0.0269407	0.623135
17306360	N/A	---	0.0269516	1.25165
17216169	N/A	---	0.0269539	1.15328
17531979	N/A	---	0.0270077	1.27595
17453030	NM_133895	Slc15a4	0.027022	1.09431
17264844	NM_001159375;NM_144958	Eif4a1	0.0270531	0.956058
17527261	NM_019686	Cib2	0.0270597	1.06616
17535558	NM_007542	Bgn	0.0270611	0.719337
17480239	N/A	---	0.0270674	1.31353
17472868	NM_026281	Tm7sf3	0.0270717	0.93392
17319529	NM_020507	Tob2	0.0270771	1.10242
17424674	NM_011602	Tln1	0.0270806	0.930699
17362240	NM_016737	Stip1	0.0270903	1.09166
17468172	NM_001162521;NM_013764	Dguok	0.027116	0.92688
17498142	NM_001122736;NM_001122737;NM_010514	Igf2	0.0271179	0.698653
17258736	N/A	---	0.0271252	0.863944
17484058	NM_018867	Cpxm2	0.0271329	1.17685
17373189	NM_008653	Mybpc3	0.0271409	1.25804
17211939	NM_030266;NM_172971	Inpp4a	0.027184	1.03882
17389505	NM_010290	Gjd2	0.0271845	0.89575
17504495	N/A	Ces2b	0.0271983	0.69024
17302061	NM_013745	Nufip1	0.027203	0.95038
17222326	NM_198006	6330578E17Rik	0.0272213	0.918875
17512544	NM_023182	Ctrl	0.0272306	1.14549
17512691	N/A	---	0.0272391	0.796033
17543916	NR_002167	E530001F21Rik	0.0272513	1.18601
17362121	NM_001039494	1700019N12Rik	0.0272766	1.18948
17323479	NM_175178	Aifm3	0.0272775	1.10816
17205001	N/A	---	0.0272807	0.809693
17233437	NM_026148	Lims1	0.0273055	0.934141
17439741	NM_001080798;NM_133919	Aff1	0.0273194	0.90181
17248209	N/A	---	0.027323	1.31871
17400849	NM_027665	Adam30	0.0273694	1.2083
17548094	NM_019425	Gnpnat1	0.0273752	0.813927
17318875	N/A	---	0.027408	0.609764
17366562	NM_001081132	Upf2	0.0274131	1.07892
17428184	N/A	---	0.0274172	1.16314
17209629	N/A	---	0.0274222	0.688683
17290939	NM_001012311;NM_001162919;NM_001162920	Pgbd1	0.0274268	0.833817
17437773	NM_024471	Lias	0.0274396	0.923964
17440277	NM_001163531;NM_001163532;NM_028223	Tmem175	0.0274459	0.895415
17497055	NM_013721	Rpl7a	0.0274559	0.962401
17545075	XM_001472223	Gm15032	0.0274564	0.695572
17358214	NM_010638	Klf9	0.0274738	1.07776
17539768	NM_001031664;NM_021431	Nudt10	0.0274894	0.927488
17437459	NM_011402	Slc34a2	0.027493	1.29365
17545407	N/A	---	0.0275102	1.60078
17488122	NM_053208	Egln2	0.0275322	1.07076
17236049	NM_001024918;NM_027689	Rfx4	0.0275594	0.841143
17402905	NM_027288	Manba	0.0275729	1.08468
17367440	N/A	Gm13375	0.0275779	0.828349
17383320	NM_001113573;NM_001113574;NM_023336	Brd3	0.0275821	1.04951
17249611	NM_001136076;NM_011031	P4ha2	0.0276142	1.14072
17507879	N/A	LOC100861745	0.0276281	0.9014
17359583	NM_031396	Cnnm1	0.0276401	1.05563
17477597	NM_021549	Pnkp	0.0276493	0.920508
17359948	NM_178930	---	0.0276585	1.09818
17205785	N/A	---	0.0276804	0.645691
17500716	NM_001044740;NM_007514	Slc7a2	0.0277053	0.895974
17464291	NM_026218	Fgfr1op2	0.0277063	1.07363
17222837	NM_001161817;NM_010863	Myo1b	0.0277136	0.824482
17301995	NM_019775	Cpb2	0.0277458	1.22514
17240880	NM_008548	Man1a	0.0277554	0.792559
17386725	NM_001081033	Pde11a	0.0277613	0.816475
17202569	N/A	---	0.0277842	1.52804
17220861	NM_009579	Slc30a1	0.0278022	0.874341
17250471	N/A	Gm20095	0.0278182	0.85393
17499155	NM_001159485;NM_001159486;NM_178076	Mcf2l	0.027828	1.08335
17202415	N/A	---	0.0278401	0.718271
17542588	NM_010227	Flna	0.0278438	0.845993
17497366	NM_001113414;NM_001113415;NM_010096	Ebf3	0.0278655	1.09544
17383858	NM_010065	Dnm1	0.0278835	1.06473
17399828	NM_001165968;NM_207263	Pglyrp4	0.0279075	1.41831
17540027	NM_001166409;NM_001166410;NM_001166411;NM_016809;XM_001480197	Gm15453	0.0280023	0.767664
17546978	N/A	LOC100504792	0.0280179	1.40776
17415323	XM_001000025	Gm13288	0.0280492	1.12869
17509018	N/A	Gm5347	0.0280561	0.672167
17285225	NM_010917	Nid1	0.0280608	0.837482
17469848	NM_177683	Vgll4	0.0280905	0.905408
17508850	NM_001113326;NM_031195	Msr1	0.0281783	1.43555
17408845	NM_145541	Rap1a	0.0281803	0.917856
17356695	NM_194348	Atg2a	0.0282232	1.05413
17466340	NM_001007572	Trpv5	0.0282466	1.27977
17378958	NM_027975	Fam83d	0.0283181	1.18268
17235211	NM_021565	Midn	0.0283191	1.10589
17213213	NM_001080126;NM_009812	Casp8	0.0283818	0.840353
17441574	No result found	4930413E15Rik	0.0283912	1.20924
17246516	N/A	---	0.0284356	1.42751
17201271	N/A	---	0.0284445	0.659039
17209771	N/A	---	0.0284463	0.881741
17459530	NM_029673	Immt	0.0284477	0.963912
17370057	N/A	---	0.0284631	1.20278
17385455	NM_001001178	Ccdc148	0.0284717	0.946616
17405513	NM_028136	Dhx36	0.0284937	0.959241
17231118	NM_144814	Rcor3	0.0284942	0.93114
17202099	N/A	---	0.0285801	1.54791
17244697	N/A	---	0.0285834	1.226
17228057	NM_197990	1700025G04Rik	0.0285935	0.948502
17382009	No result found	1810059C17Rik	0.0286495	0.892923
[truncated: 39,346 more rows]
